# Supplementary material for: Global emergence of Acinetobacter baumannii International Clone 12 predominantly found in the Middle East
Source: Microb Genom. 2025 Nov 28;11(11):001572. doi: 10.1099/mgen.0.001572 (PMC12662599; doi:10.1099/mgen.0.001572)
Supplement: Supplementary Material 1. [file mgen-11-01572-s001.xlsx]

## Sheet: Supplementary Table S1
Supplementary Table S1. List of Sequence Read Archives (SRA) and BioSamples related to the BioProject number PRJNA1015678.
ID	Sequence Read Archive (SRA)	BioSample accession. Typically of the form SAMN[number]. NOT SUB[number]! biosample_accession	Short unique identifier for the sequencing library. Each library_ID MUST be unique! library_ID	Short description that will identify the dataset on public pages. A clear and concise formula for the title would be like: {methodology} of {organism}: {sample info} e.g. RNA-Seq of mus musculus: adult female spleen title	library_strategy	library_source	library_selection	Paired-end or Single library_layout	platform	instrument_model	Free-form description of the methods used to create the sequencing library; a brief 'materials and methods' section. design_description	filetype	filename	filename2	filename3	filename4	This is only if you are submitting a bam file aligned against a NCBI assembly. Please provide NCBI name or accession number (e.g. GRCh37) assembly	NCBI User: Please provide the name of the custom assembly fasta file used during alignment (e.g. Mouse.fasta) fasta_file
40283132	SRS21146260	SAMN40283132	Ab-IC12-Peru-4	DNAseq of Acinetobacter baumannii	WGS	GENOMIC	RANDOM	paired	ILLUMINA	Illumina NovaSeq 6000	DNA libraries were prepared from extracted gDNA using the NEBNext Ultra II FS DNA Library Prep Kit for Illumina (NEB). DNA was purified and size selected using Ampure XP beads (Beckman Coulter) and quantified using Quant-it PicoGreen dsDNA assay (Thermo Fisher). The quality and size distribution of the DNA was assessed on a Fragment Analyzer using the HS NGS Fragment Kit (Agilent). The pooled sam…	fastq	Ab-IC12-Peru-4.R1.fastq.gz	Ab-IC12-Peru-4.R2.fastq.gz
40283131	SRS21146261	SAMN40283131	Ab-IC12-Peru-3	DNAseq of Acinetobacter baumannii	WGS	GENOMIC	RANDOM	paired	ILLUMINA	Illumina NovaSeq 6000	DNA libraries were prepared from extracted gDNA using the NEBNext Ultra II FS DNA Library Prep Kit for Illumina (NEB). DNA was purified and size selected using Ampure XP beads (Beckman Coulter) and quantified using Quant-it PicoGreen dsDNA assay (Thermo Fisher). The quality and size distribution of the DNA was assessed on a Fragment Analyzer using the HS NGS Fragment Kit (Agilent). The pooled sam…	fastq	Ab-IC12-Peru-3.R1.fastq.gz	Ab-IC12-Peru-3.R2.fastq.gz
40283130	SRS21146272	SAMN40283130	Ab-IC12-Peru-2	DNAseq of Acinetobacter baumannii	WGS	GENOMIC	RANDOM	paired	ILLUMINA	Illumina NovaSeq 6000	DNA libraries were prepared from extracted gDNA using the NEBNext Ultra II FS DNA Library Prep Kit for Illumina (NEB). DNA was purified and size selected using Ampure XP beads (Beckman Coulter) and quantified using Quant-it PicoGreen dsDNA assay (Thermo Fisher). The quality and size distribution of the DNA was assessed on a Fragment Analyzer using the HS NGS Fragment Kit (Agilent). The pooled sam…	fastq	Ab-IC12-Peru-2.R1.fastq.gz	Ab-IC12-Peru-2.R2.fastq.gz
40283129	SRS21146286	SAMN40283129	Ab-IC12-Peru-1	DNAseq of Acinetobacter baumannii	WGS	GENOMIC	RANDOM	paired	ILLUMINA	Illumina NovaSeq 6000	DNA libraries were prepared from extracted gDNA using the NEBNext Ultra II FS DNA Library Prep Kit for Illumina (NEB). DNA was purified and size selected using Ampure XP beads (Beckman Coulter) and quantified using Quant-it PicoGreen dsDNA assay (Thermo Fisher). The quality and size distribution of the DNA was assessed on a Fragment Analyzer using the HS NGS Fragment Kit (Agilent). The pooled sam…	fastq	Ab-IC12-Peru-1.R1.fastq.gz	Ab-IC12-Peru-1.R2.fastq.gz
40283128	SRS21146297	SAMN40283128	Ab-IC12-Jordan-3	DNAseq of Acinetobacter baumannii	WGS	GENOMIC	RANDOM	paired	ILLUMINA	Illumina NovaSeq 6000	DNA libraries were prepared from extracted gDNA using the NEBNext Ultra II FS DNA Library Prep Kit for Illumina (NEB). DNA was purified and size selected using Ampure XP beads (Beckman Coulter) and quantified using Quant-it PicoGreen dsDNA assay (Thermo Fisher). The quality and size distribution of the DNA was assessed on a Fragment Analyzer using the HS NGS Fragment Kit (Agilent). The pooled sam…	fastq	Ab-IC12-Jordan-3.R1.fastq.gz	Ab-IC12-Jordan-3.R2.fastq.gz
40283127	SRS21146306	SAMN40283127	Ab-IC12-Jordan-2	DNAseq of Acinetobacter baumannii	WGS	GENOMIC	RANDOM	paired	ILLUMINA	Illumina NovaSeq 6000	DNA libraries were prepared from extracted gDNA using the NEBNext Ultra II FS DNA Library Prep Kit for Illumina (NEB). DNA was purified and size selected using Ampure XP beads (Beckman Coulter) and quantified using Quant-it PicoGreen dsDNA assay (Thermo Fisher). The quality and size distribution of the DNA was assessed on a Fragment Analyzer using the HS NGS Fragment Kit (Agilent). The pooled sam…	fastq	Ab-IC12-Jordan-2.R1.fastq.gz	Ab-IC12-Jordan-2.R2.fastq.gz
40283126	SRS21146307	SAMN40283126	Ab-IC12-Jordan-1	DNAseq of Acinetobacter baumannii	WGS	GENOMIC	RANDOM	paired	ILLUMINA	Illumina NovaSeq 6000	DNA libraries were prepared from extracted gDNA using the NEBNext Ultra II FS DNA Library Prep Kit for Illumina (NEB). DNA was purified and size selected using Ampure XP beads (Beckman Coulter) and quantified using Quant-it PicoGreen dsDNA assay (Thermo Fisher). The quality and size distribution of the DNA was assessed on a Fragment Analyzer using the HS NGS Fragment Kit (Agilent). The pooled sam…	fastq	Ab-IC12-Jordan-1.R1.fastq.gz	Ab-IC12-Jordan-1.R2.fastq.gz
40283125	SRS21146280	SAMN40283125	Ab-IC12-Afghanistan-1	DNAseq of Acinetobacter baumannii	WGS	GENOMIC	RANDOM	paired	ILLUMINA	Illumina NovaSeq 6000	DNA libraries were prepared from extracted gDNA using the NEBNext Ultra II FS DNA Library Prep Kit for Illumina (NEB). DNA was purified and size selected using Ampure XP beads (Beckman Coulter) and quantified using Quant-it PicoGreen dsDNA assay (Thermo Fisher). The quality and size distribution of the DNA was assessed on a Fragment Analyzer using the HS NGS Fragment Kit (Agilent). The pooled sam…	fastq	Ab-IC12-Afghanistan-1.R1.fastq.gz	Ab-IC12-Afghanistan-1.R2.fastq.gz
40283124	SRS21146281	SAMN40283124	Ab-IC12-Lebanon-4	DNAseq of Acinetobacter baumannii	WGS	GENOMIC	RANDOM	paired	ILLUMINA	Illumina NovaSeq 6000	DNA libraries were prepared from extracted gDNA using the NEBNext Ultra II FS DNA Library Prep Kit for Illumina (NEB). DNA was purified and size selected using Ampure XP beads (Beckman Coulter) and quantified using Quant-it PicoGreen dsDNA assay (Thermo Fisher). The quality and size distribution of the DNA was assessed on a Fragment Analyzer using the HS NGS Fragment Kit (Agilent). The pooled sam…	fastq	Ab-IC12-Lebanon-4.R1.fastq.gz	Ab-IC12-Lebanon-4.R2.fastq.gz
40283123	-	SAMN40283123	Ab-IC12-Lebanon-5	DNAseq of Acinetobacter baumannii	WGS	GENOMIC	RANDOM	paired	ILLUMINA	Illumina NovaSeq 6000	DNA libraries were prepared from extracted gDNA using the NEBNext Ultra II FS DNA Library Prep Kit for Illumina (NEB). DNA was purified and size selected using Ampure XP beads (Beckman Coulter) and quantified using Quant-it PicoGreen dsDNA assay (Thermo Fisher). The quality and size distribution of the DNA was assessed on a Fragment Analyzer using the HS NGS Fragment Kit (Agilent). The pooled sam…	fastq	Ab-IC12-Lebanon-5.R1.fastq.gz	Ab-IC12-Lebanon-5.R2.fastq.gz
40283122	SRS21146282	SAMN40283122	Ab-IC12-Egypt-6	DNAseq of Acinetobacter baumannii	WGS	GENOMIC	RANDOM	paired	ILLUMINA	Illumina NovaSeq 6000	DNA libraries were prepared from extracted gDNA using the NEBNext Ultra II FS DNA Library Prep Kit for Illumina (NEB). DNA was purified and size selected using Ampure XP beads (Beckman Coulter) and quantified using Quant-it PicoGreen dsDNA assay (Thermo Fisher). The quality and size distribution of the DNA was assessed on a Fragment Analyzer using the HS NGS Fragment Kit (Agilent). The pooled sam…	fastq	Ab-IC12-Egypt-6.R1.fastq.gz	Ab-IC12-Egypt-6.R2.fastq.gz
40283121	SRS21146262	SAMN40283121	Ab-IC12-Egypt-5	DNAseq of Acinetobacter baumannii	WGS	GENOMIC	RANDOM	paired	ILLUMINA	Illumina NovaSeq 6000	DNA libraries were prepared from extracted gDNA using the NEBNext Ultra II FS DNA Library Prep Kit for Illumina (NEB). DNA was purified and size selected using Ampure XP beads (Beckman Coulter) and quantified using Quant-it PicoGreen dsDNA assay (Thermo Fisher). The quality and size distribution of the DNA was assessed on a Fragment Analyzer using the HS NGS Fragment Kit (Agilent). The pooled sam…	fastq	Ab-IC12-Egypt-5.R1.fastq.gz	Ab-IC12-Egypt-5.R2.fastq.gz
40283120	SRS21146263	SAMN40283120	Ab-IC12-Egypt-4	DNAseq of Acinetobacter baumannii	WGS	GENOMIC	RANDOM	paired	ILLUMINA	Illumina NovaSeq 6000	DNA libraries were prepared from extracted gDNA using the NEBNext Ultra II FS DNA Library Prep Kit for Illumina (NEB). DNA was purified and size selected using Ampure XP beads (Beckman Coulter) and quantified using Quant-it PicoGreen dsDNA assay (Thermo Fisher). The quality and size distribution of the DNA was assessed on a Fragment Analyzer using the HS NGS Fragment Kit (Agilent). The pooled sam…	fastq	Ab-IC12-Egypt-4.R1.fastq.gz	Ab-IC12-Egypt-4.R2.fastq.gz
40283119	SRS21146264	SAMN40283119	Ab-IC12-Egypt-3	DNAseq of Acinetobacter baumannii	WGS	GENOMIC	RANDOM	paired	ILLUMINA	Illumina NovaSeq 6000	DNA libraries were prepared from extracted gDNA using the NEBNext Ultra II FS DNA Library Prep Kit for Illumina (NEB). DNA was purified and size selected using Ampure XP beads (Beckman Coulter) and quantified using Quant-it PicoGreen dsDNA assay (Thermo Fisher). The quality and size distribution of the DNA was assessed on a Fragment Analyzer using the HS NGS Fragment Kit (Agilent). The pooled sam…	fastq	Ab-IC12-Egypt-3.R1.fastq.gz	Ab-IC12-Egypt-3.R2.fastq.gz
40283118	SRS21146265	SAMN40283118	Ab-IC12-Egypt-2	DNAseq of Acinetobacter baumannii	WGS	GENOMIC	RANDOM	paired	ILLUMINA	Illumina NovaSeq 6000	DNA libraries were prepared from extracted gDNA using the NEBNext Ultra II FS DNA Library Prep Kit for Illumina (NEB). DNA was purified and size selected using Ampure XP beads (Beckman Coulter) and quantified using Quant-it PicoGreen dsDNA assay (Thermo Fisher). The quality and size distribution of the DNA was assessed on a Fragment Analyzer using the HS NGS Fragment Kit (Agilent). The pooled sam…	fastq	Ab-IC12-Egypt-2.R1.fastq.gz	Ab-IC12-Egypt-2.R2.fastq.gz
40283117	SRS21146266	SAMN40283117	Ab-IC12-Egypt-1	DNAseq of Acinetobacter baumannii	WGS	GENOMIC	RANDOM	paired	ILLUMINA	Illumina NovaSeq 6000	DNA libraries were prepared from extracted gDNA using the NEBNext Ultra II FS DNA Library Prep Kit for Illumina (NEB). DNA was purified and size selected using Ampure XP beads (Beckman Coulter) and quantified using Quant-it PicoGreen dsDNA assay (Thermo Fisher). The quality and size distribution of the DNA was assessed on a Fragment Analyzer using the HS NGS Fragment Kit (Agilent). The pooled sam…	fastq	Ab-IC12-Egypt-1.R1.fastq.gz	Ab-IC12-Egypt-1.R2.fastq.gz
40283116	SRS21146267	SAMN40283116	Ab-IC12-Saudi-Arabia-2	DNAseq of Acinetobacter baumannii	WGS	GENOMIC	RANDOM	paired	ILLUMINA	Illumina NovaSeq 6000	DNA libraries were prepared from extracted gDNA using the NEBNext Ultra II FS DNA Library Prep Kit for Illumina (NEB). DNA was purified and size selected using Ampure XP beads (Beckman Coulter) and quantified using Quant-it PicoGreen dsDNA assay (Thermo Fisher). The quality and size distribution of the DNA was assessed on a Fragment Analyzer using the HS NGS Fragment Kit (Agilent). The pooled sam…	fastq	Ab-IC12-Saudi-Arabia-2.R1.fastq.gz	Ab-IC12-Saudi-Arabia-2.R2.fastq.gz
40283115	SRS21146268	SAMN40283115	Ab-IC12-Saudi-Arabia-1	DNAseq of Acinetobacter baumannii	WGS	GENOMIC	RANDOM	paired	ILLUMINA	Illumina NovaSeq 6000	DNA libraries were prepared from extracted gDNA using the NEBNext Ultra II FS DNA Library Prep Kit for Illumina (NEB). DNA was purified and size selected using Ampure XP beads (Beckman Coulter) and quantified using Quant-it PicoGreen dsDNA assay (Thermo Fisher). The quality and size distribution of the DNA was assessed on a Fragment Analyzer using the HS NGS Fragment Kit (Agilent). The pooled sam…	fastq	Ab-IC12-Saudi-Arabia-1.R1.fastq.gz	Ab-IC12-Saudi-Arabia-1.R2.fastq.gz
40283114	SRS21146269	SAMN40283114	Ab-IC12-Pakistan-1	DNAseq of Acinetobacter baumannii	WGS	GENOMIC	RANDOM	paired	ILLUMINA	Illumina NovaSeq 6000	DNA libraries were prepared from extracted gDNA using the NEBNext Ultra II FS DNA Library Prep Kit for Illumina (NEB). DNA was purified and size selected using Ampure XP beads (Beckman Coulter) and quantified using Quant-it PicoGreen dsDNA assay (Thermo Fisher). The quality and size distribution of the DNA was assessed on a Fragment Analyzer using the HS NGS Fragment Kit (Agilent). The pooled sam…	fastq	Ab-IC12-Pakistan-1.R1.fastq.gz	Ab-IC12-Pakistan-1.R2.fastq.gz
40283113	SRS21146270	SAMN40283113	Ab-IC12-Lebanon-3	DNAseq of Acinetobacter baumannii	WGS	GENOMIC	RANDOM	paired	ILLUMINA	Illumina NovaSeq 6000	DNA libraries were prepared from extracted gDNA using the NEBNext Ultra II FS DNA Library Prep Kit for Illumina (NEB). DNA was purified and size selected using Ampure XP beads (Beckman Coulter) and quantified using Quant-it PicoGreen dsDNA assay (Thermo Fisher). The quality and size distribution of the DNA was assessed on a Fragment Analyzer using the HS NGS Fragment Kit (Agilent). The pooled sam…	fastq	Ab-IC12-Lebanon-3.R1.fastq.gz	Ab-IC12-Lebanon-3.R2.fastq.gz
40283112	SRS21146271	SAMN40283112	Ab-IC12-Lebanon-2	DNAseq of Acinetobacter baumannii	WGS	GENOMIC	RANDOM	paired	ILLUMINA	Illumina NovaSeq 6000	DNA libraries were prepared from extracted gDNA using the NEBNext Ultra II FS DNA Library Prep Kit for Illumina (NEB). DNA was purified and size selected using Ampure XP beads (Beckman Coulter) and quantified using Quant-it PicoGreen dsDNA assay (Thermo Fisher). The quality and size distribution of the DNA was assessed on a Fragment Analyzer using the HS NGS Fragment Kit (Agilent). The pooled sam…	fastq	Ab-IC12-Lebanon-2.R1.fastq.gz	Ab-IC12-Lebanon-2.R2.fastq.gz
40283111	SRS21146273	SAMN40283111	Ab-IC12-Lebanon-1	DNAseq of Acinetobacter baumannii	WGS	GENOMIC	RANDOM	paired	ILLUMINA	Illumina NovaSeq 6000	DNA libraries were prepared from extracted gDNA using the NEBNext Ultra II FS DNA Library Prep Kit for Illumina (NEB). DNA was purified and size selected using Ampure XP beads (Beckman Coulter) and quantified using Quant-it PicoGreen dsDNA assay (Thermo Fisher). The quality and size distribution of the DNA was assessed on a Fragment Analyzer using the HS NGS Fragment Kit (Agilent). The pooled sam…	fastq	Ab-IC12-Lebanon-1.R1.fastq.gz	Ab-IC12-Lebanon-1.R2.fastq.gz
40283110	SRS21146274	SAMN40283110	Ab-IC12-Kuwait-27	DNAseq of Acinetobacter baumannii	WGS	GENOMIC	RANDOM	paired	ILLUMINA	Illumina NovaSeq 6000	DNA libraries were prepared from extracted gDNA using the NEBNext Ultra II FS DNA Library Prep Kit for Illumina (NEB). DNA was purified and size selected using Ampure XP beads (Beckman Coulter) and quantified using Quant-it PicoGreen dsDNA assay (Thermo Fisher). The quality and size distribution of the DNA was assessed on a Fragment Analyzer using the HS NGS Fragment Kit (Agilent). The pooled sam…	fastq	Ab-IC12-Kuwait-27.R1.fastq.gz	Ab-IC12-Kuwait-27.R2.fastq.gz
40283109	SRS21146275	SAMN40283109	Ab-IC12-Kuwait-26	DNAseq of Acinetobacter baumannii	WGS	GENOMIC	RANDOM	paired	ILLUMINA	Illumina NovaSeq 6000	DNA libraries were prepared from extracted gDNA using the NEBNext Ultra II FS DNA Library Prep Kit for Illumina (NEB). DNA was purified and size selected using Ampure XP beads (Beckman Coulter) and quantified using Quant-it PicoGreen dsDNA assay (Thermo Fisher). The quality and size distribution of the DNA was assessed on a Fragment Analyzer using the HS NGS Fragment Kit (Agilent). The pooled sam…	fastq	Ab-IC12-Kuwait-26.R1.fastq.gz	Ab-IC12-Kuwait-26.R2.fastq.gz
40283108	SRS21146276	SAMN40283108	Ab-IC12-Kuwait-25	DNAseq of Acinetobacter baumannii	WGS	GENOMIC	RANDOM	paired	ILLUMINA	Illumina NovaSeq 6000	DNA libraries were prepared from extracted gDNA using the NEBNext Ultra II FS DNA Library Prep Kit for Illumina (NEB). DNA was purified and size selected using Ampure XP beads (Beckman Coulter) and quantified using Quant-it PicoGreen dsDNA assay (Thermo Fisher). The quality and size distribution of the DNA was assessed on a Fragment Analyzer using the HS NGS Fragment Kit (Agilent). The pooled sam…	fastq	Ab-IC12-Kuwait-25.R1.fastq.gz	Ab-IC12-Kuwait-25.R2.fastq.gz
40283107	SRS21146277	SAMN40283107	Ab-IC12-Kuwait-24	DNAseq of Acinetobacter baumannii	WGS	GENOMIC	RANDOM	paired	ILLUMINA	Illumina NovaSeq 6000	DNA libraries were prepared from extracted gDNA using the NEBNext Ultra II FS DNA Library Prep Kit for Illumina (NEB). DNA was purified and size selected using Ampure XP beads (Beckman Coulter) and quantified using Quant-it PicoGreen dsDNA assay (Thermo Fisher). The quality and size distribution of the DNA was assessed on a Fragment Analyzer using the HS NGS Fragment Kit (Agilent). The pooled sam…	fastq	Ab-IC12-Kuwait-24.R1.fastq.gz	Ab-IC12-Kuwait-24.R2.fastq.gz
40283106	SRS21146278	SAMN40283106	Ab-IC12-Kuwait-23	DNAseq of Acinetobacter baumannii	WGS	GENOMIC	RANDOM	paired	ILLUMINA	Illumina NovaSeq 6000	DNA libraries were prepared from extracted gDNA using the NEBNext Ultra II FS DNA Library Prep Kit for Illumina (NEB). DNA was purified and size selected using Ampure XP beads (Beckman Coulter) and quantified using Quant-it PicoGreen dsDNA assay (Thermo Fisher). The quality and size distribution of the DNA was assessed on a Fragment Analyzer using the HS NGS Fragment Kit (Agilent). The pooled sam…	fastq	Ab-IC12-Kuwait-23.R1.fastq.gz	Ab-IC12-Kuwait-23.R2.fastq.gz
40283105	SRS21146279	SAMN40283105	Ab-IC12-Kuwait-22	DNAseq of Acinetobacter baumannii	WGS	GENOMIC	RANDOM	paired	ILLUMINA	Illumina NovaSeq 6000	DNA libraries were prepared from extracted gDNA using the NEBNext Ultra II FS DNA Library Prep Kit for Illumina (NEB). DNA was purified and size selected using Ampure XP beads (Beckman Coulter) and quantified using Quant-it PicoGreen dsDNA assay (Thermo Fisher). The quality and size distribution of the DNA was assessed on a Fragment Analyzer using the HS NGS Fragment Kit (Agilent). The pooled sam…	fastq	Ab-IC12-Kuwait-22.R1.fastq.gz	Ab-IC12-Kuwait-22.R2.fastq.gz
40283104	SRS21146283	SAMN40283104	Ab-IC12-Kuwait-21	DNAseq of Acinetobacter baumannii	WGS	GENOMIC	RANDOM	paired	ILLUMINA	Illumina NovaSeq 6000	DNA libraries were prepared from extracted gDNA using the NEBNext Ultra II FS DNA Library Prep Kit for Illumina (NEB). DNA was purified and size selected using Ampure XP beads (Beckman Coulter) and quantified using Quant-it PicoGreen dsDNA assay (Thermo Fisher). The quality and size distribution of the DNA was assessed on a Fragment Analyzer using the HS NGS Fragment Kit (Agilent). The pooled sam…	fastq	Ab-IC12-Kuwait-21.R1.fastq.gz	Ab-IC12-Kuwait-21.R2.fastq.gz
40283103	SRS21146284	SAMN40283103	Ab-IC12-Kuwait-20	DNAseq of Acinetobacter baumannii	WGS	GENOMIC	RANDOM	paired	ILLUMINA	Illumina NovaSeq 6000	DNA libraries were prepared from extracted gDNA using the NEBNext Ultra II FS DNA Library Prep Kit for Illumina (NEB). DNA was purified and size selected using Ampure XP beads (Beckman Coulter) and quantified using Quant-it PicoGreen dsDNA assay (Thermo Fisher). The quality and size distribution of the DNA was assessed on a Fragment Analyzer using the HS NGS Fragment Kit (Agilent). The pooled sam…	fastq	Ab-IC12-Kuwait-20.R1.fastq.gz	Ab-IC12-Kuwait-20.R2.fastq.gz
40283102	SRS21146285	SAMN40283102	Ab-IC12-Kuwait-19	DNAseq of Acinetobacter baumannii	WGS	GENOMIC	RANDOM	paired	ILLUMINA	Illumina NovaSeq 6000	DNA libraries were prepared from extracted gDNA using the NEBNext Ultra II FS DNA Library Prep Kit for Illumina (NEB). DNA was purified and size selected using Ampure XP beads (Beckman Coulter) and quantified using Quant-it PicoGreen dsDNA assay (Thermo Fisher). The quality and size distribution of the DNA was assessed on a Fragment Analyzer using the HS NGS Fragment Kit (Agilent). The pooled sam…	fastq	Ab-IC12-Kuwait-19.R1.fastq.gz	Ab-IC12-Kuwait-19.R2.fastq.gz
40283101	SRS21146287	SAMN40283101	Ab-IC12-Kuwait-18	DNAseq of Acinetobacter baumannii	WGS	GENOMIC	RANDOM	paired	ILLUMINA	Illumina NovaSeq 6000	DNA libraries were prepared from extracted gDNA using the NEBNext Ultra II FS DNA Library Prep Kit for Illumina (NEB). DNA was purified and size selected using Ampure XP beads (Beckman Coulter) and quantified using Quant-it PicoGreen dsDNA assay (Thermo Fisher). The quality and size distribution of the DNA was assessed on a Fragment Analyzer using the HS NGS Fragment Kit (Agilent). The pooled sam…	fastq	Ab-IC12-Kuwait-18.R1.fastq.gz	Ab-IC12-Kuwait-18.R2.fastq.gz
40283100	SRS21146288	SAMN40283100	Ab-IC12-Kuwait-17	DNAseq of Acinetobacter baumannii	WGS	GENOMIC	RANDOM	paired	ILLUMINA	Illumina NovaSeq 6000	DNA libraries were prepared from extracted gDNA using the NEBNext Ultra II FS DNA Library Prep Kit for Illumina (NEB). DNA was purified and size selected using Ampure XP beads (Beckman Coulter) and quantified using Quant-it PicoGreen dsDNA assay (Thermo Fisher). The quality and size distribution of the DNA was assessed on a Fragment Analyzer using the HS NGS Fragment Kit (Agilent). The pooled sam…	fastq	Ab-IC12-Kuwait-17.R1.fastq.gz	Ab-IC12-Kuwait-17.R2.fastq.gz
40283099	SRS21146289	SAMN40283099	Ab-IC12-Kuwait-16	DNAseq of Acinetobacter baumannii	WGS	GENOMIC	RANDOM	paired	ILLUMINA	Illumina NovaSeq 6000	DNA libraries were prepared from extracted gDNA using the NEBNext Ultra II FS DNA Library Prep Kit for Illumina (NEB). DNA was purified and size selected using Ampure XP beads (Beckman Coulter) and quantified using Quant-it PicoGreen dsDNA assay (Thermo Fisher). The quality and size distribution of the DNA was assessed on a Fragment Analyzer using the HS NGS Fragment Kit (Agilent). The pooled sam…	fastq	Ab-IC12-Kuwait-16.R1.fastq.gz	Ab-IC12-Kuwait-16.R2.fastq.gz
40283098	SRS21146290	SAMN40283098	Ab-IC12-Kuwait-15	DNAseq of Acinetobacter baumannii	WGS	GENOMIC	RANDOM	paired	ILLUMINA	Illumina NovaSeq 6000	DNA libraries were prepared from extracted gDNA using the NEBNext Ultra II FS DNA Library Prep Kit for Illumina (NEB). DNA was purified and size selected using Ampure XP beads (Beckman Coulter) and quantified using Quant-it PicoGreen dsDNA assay (Thermo Fisher). The quality and size distribution of the DNA was assessed on a Fragment Analyzer using the HS NGS Fragment Kit (Agilent). The pooled sam…	fastq	Ab-IC12-Kuwait-15.R1.fastq.gz	Ab-IC12-Kuwait-15.R2.fastq.gz
40283097	SRS21146291	SAMN40283097	Ab-IC12-Kuwait-14	DNAseq of Acinetobacter baumannii	WGS	GENOMIC	RANDOM	paired	ILLUMINA	Illumina NovaSeq 6000	DNA libraries were prepared from extracted gDNA using the NEBNext Ultra II FS DNA Library Prep Kit for Illumina (NEB). DNA was purified and size selected using Ampure XP beads (Beckman Coulter) and quantified using Quant-it PicoGreen dsDNA assay (Thermo Fisher). The quality and size distribution of the DNA was assessed on a Fragment Analyzer using the HS NGS Fragment Kit (Agilent). The pooled sam…	fastq	Ab-IC12-Kuwait-14.R1.fastq.gz	Ab-IC12-Kuwait-14.R2.fastq.gz
40283096	SRS21146292	SAMN40283096	Ab-IC12-Kuwait-13	DNAseq of Acinetobacter baumannii	WGS	GENOMIC	RANDOM	paired	ILLUMINA	Illumina NovaSeq 6000	DNA libraries were prepared from extracted gDNA using the NEBNext Ultra II FS DNA Library Prep Kit for Illumina (NEB). DNA was purified and size selected using Ampure XP beads (Beckman Coulter) and quantified using Quant-it PicoGreen dsDNA assay (Thermo Fisher). The quality and size distribution of the DNA was assessed on a Fragment Analyzer using the HS NGS Fragment Kit (Agilent). The pooled sam…	fastq	Ab-IC12-Kuwait-13.R1.fastq.gz	Ab-IC12-Kuwait-13.R2.fastq.gz
40283095	SRS21146293	SAMN40283095	Ab-IC12-Kuwait-12	DNAseq of Acinetobacter baumannii	WGS	GENOMIC	RANDOM	paired	ILLUMINA	Illumina NovaSeq 6000	DNA libraries were prepared from extracted gDNA using the NEBNext Ultra II FS DNA Library Prep Kit for Illumina (NEB). DNA was purified and size selected using Ampure XP beads (Beckman Coulter) and quantified using Quant-it PicoGreen dsDNA assay (Thermo Fisher). The quality and size distribution of the DNA was assessed on a Fragment Analyzer using the HS NGS Fragment Kit (Agilent). The pooled sam…	fastq	Ab-IC12-Kuwait-12.R1.fastq.gz	Ab-IC12-Kuwait-12.R2.fastq.gz
40283094	SRS21146294	SAMN40283094	Ab-IC12-Kuwait-11	DNAseq of Acinetobacter baumannii	WGS	GENOMIC	RANDOM	paired	ILLUMINA	Illumina NovaSeq 6000	DNA libraries were prepared from extracted gDNA using the NEBNext Ultra II FS DNA Library Prep Kit for Illumina (NEB). DNA was purified and size selected using Ampure XP beads (Beckman Coulter) and quantified using Quant-it PicoGreen dsDNA assay (Thermo Fisher). The quality and size distribution of the DNA was assessed on a Fragment Analyzer using the HS NGS Fragment Kit (Agilent). The pooled sam…	fastq	Ab-IC12-Kuwait-11.R1.fastq.gz	Ab-IC12-Kuwait-11.R2.fastq.gz
40283093	SRS21146295	SAMN40283093	Ab-IC12-Kuwait-10	DNAseq of Acinetobacter baumannii	WGS	GENOMIC	RANDOM	paired	ILLUMINA	Illumina NovaSeq 6000	DNA libraries were prepared from extracted gDNA using the NEBNext Ultra II FS DNA Library Prep Kit for Illumina (NEB). DNA was purified and size selected using Ampure XP beads (Beckman Coulter) and quantified using Quant-it PicoGreen dsDNA assay (Thermo Fisher). The quality and size distribution of the DNA was assessed on a Fragment Analyzer using the HS NGS Fragment Kit (Agilent). The pooled sam…	fastq	Ab-IC12-Kuwait-10.R1.fastq.gz	Ab-IC12-Kuwait-10.R2.fastq.gz
40283092	SRS21146296	SAMN40283092	Ab-IC12-Kuwait-9	DNAseq of Acinetobacter baumannii	WGS	GENOMIC	RANDOM	paired	ILLUMINA	Illumina NovaSeq 6000	DNA libraries were prepared from extracted gDNA using the NEBNext Ultra II FS DNA Library Prep Kit for Illumina (NEB). DNA was purified and size selected using Ampure XP beads (Beckman Coulter) and quantified using Quant-it PicoGreen dsDNA assay (Thermo Fisher). The quality and size distribution of the DNA was assessed on a Fragment Analyzer using the HS NGS Fragment Kit (Agilent). The pooled sam…	fastq	Ab-IC12-Kuwait-9.R1.fastq.gz	Ab-IC12-Kuwait-9.R2.fastq.gz
40283091	SRS21146298	SAMN40283091	Ab-IC12-Kuwait-8	DNAseq of Acinetobacter baumannii	WGS	GENOMIC	RANDOM	paired	ILLUMINA	Illumina NovaSeq 6000	DNA libraries were prepared from extracted gDNA using the NEBNext Ultra II FS DNA Library Prep Kit for Illumina (NEB). DNA was purified and size selected using Ampure XP beads (Beckman Coulter) and quantified using Quant-it PicoGreen dsDNA assay (Thermo Fisher). The quality and size distribution of the DNA was assessed on a Fragment Analyzer using the HS NGS Fragment Kit (Agilent). The pooled sam…	fastq	Ab-IC12-Kuwait-8.R1.fastq.gz	Ab-IC12-Kuwait-8.R2.fastq.gz
40283090	SRS21146299	SAMN40283090	Ab-IC12-Kuwait-7	DNAseq of Acinetobacter baumannii	WGS	GENOMIC	RANDOM	paired	ILLUMINA	Illumina NovaSeq 6000	DNA libraries were prepared from extracted gDNA using the NEBNext Ultra II FS DNA Library Prep Kit for Illumina (NEB). DNA was purified and size selected using Ampure XP beads (Beckman Coulter) and quantified using Quant-it PicoGreen dsDNA assay (Thermo Fisher). The quality and size distribution of the DNA was assessed on a Fragment Analyzer using the HS NGS Fragment Kit (Agilent). The pooled sam…	fastq	Ab-IC12-Kuwait-7.R1.fastq.gz	Ab-IC12-Kuwait-7.R2.fastq.gz
40283089	SRS21146300	SAMN40283089	Ab-IC12-Kuwait-6	DNAseq of Acinetobacter baumannii	WGS	GENOMIC	RANDOM	paired	ILLUMINA	Illumina NovaSeq 6000	DNA libraries were prepared from extracted gDNA using the NEBNext Ultra II FS DNA Library Prep Kit for Illumina (NEB). DNA was purified and size selected using Ampure XP beads (Beckman Coulter) and quantified using Quant-it PicoGreen dsDNA assay (Thermo Fisher). The quality and size distribution of the DNA was assessed on a Fragment Analyzer using the HS NGS Fragment Kit (Agilent). The pooled sam…	fastq	Ab-IC12-Kuwait-6.R1.fastq.gz	Ab-IC12-Kuwait-6.R2.fastq.gz
40283088	SRS21146301	SAMN40283088	Ab-IC12-Kuwait-5	DNAseq of Acinetobacter baumannii	WGS	GENOMIC	RANDOM	paired	ILLUMINA	Illumina NovaSeq 6000	DNA libraries were prepared from extracted gDNA using the NEBNext Ultra II FS DNA Library Prep Kit for Illumina (NEB). DNA was purified and size selected using Ampure XP beads (Beckman Coulter) and quantified using Quant-it PicoGreen dsDNA assay (Thermo Fisher). The quality and size distribution of the DNA was assessed on a Fragment Analyzer using the HS NGS Fragment Kit (Agilent). The pooled sam…	fastq	Ab-IC12-Kuwait-5.R1.fastq.gz	Ab-IC12-Kuwait-5.R2.fastq.gz
40283087	SRS21146302	SAMN40283087	Ab-IC12-Kuwait-4	DNAseq of Acinetobacter baumannii	WGS	GENOMIC	RANDOM	paired	ILLUMINA	Illumina NovaSeq 6000	DNA libraries were prepared from extracted gDNA using the NEBNext Ultra II FS DNA Library Prep Kit for Illumina (NEB). DNA was purified and size selected using Ampure XP beads (Beckman Coulter) and quantified using Quant-it PicoGreen dsDNA assay (Thermo Fisher). The quality and size distribution of the DNA was assessed on a Fragment Analyzer using the HS NGS Fragment Kit (Agilent). The pooled sam…	fastq	Ab-IC12-Kuwait-4.R1.fastq.gz	Ab-IC12-Kuwait-4.R2.fastq.gz
40283086	SRS21146303	SAMN40283086	Ab-IC12-Kuwait-3	DNAseq of Acinetobacter baumannii	WGS	GENOMIC	RANDOM	paired	ILLUMINA	Illumina NovaSeq 6000	DNA libraries were prepared from extracted gDNA using the NEBNext Ultra II FS DNA Library Prep Kit for Illumina (NEB). DNA was purified and size selected using Ampure XP beads (Beckman Coulter) and quantified using Quant-it PicoGreen dsDNA assay (Thermo Fisher). The quality and size distribution of the DNA was assessed on a Fragment Analyzer using the HS NGS Fragment Kit (Agilent). The pooled sam…	fastq	Ab-IC12-Kuwait-3.R1.fastq.gz	Ab-IC12-Kuwait-3.R2.fastq.gz
40283085	SRS21146304	SAMN40283085	Ab-IC12-Kuwait-2	DNAseq of Acinetobacter baumannii	WGS	GENOMIC	RANDOM	paired	ILLUMINA	Illumina NovaSeq 6000	DNA libraries were prepared from extracted gDNA using the NEBNext Ultra II FS DNA Library Prep Kit for Illumina (NEB). DNA was purified and size selected using Ampure XP beads (Beckman Coulter) and quantified using Quant-it PicoGreen dsDNA assay (Thermo Fisher). The quality and size distribution of the DNA was assessed on a Fragment Analyzer using the HS NGS Fragment Kit (Agilent). The pooled sam…	fastq	Ab-IC12-Kuwait-2.R1.fastq.gz	Ab-IC12-Kuwait-2.R2.fastq.gz
40283084	SRS21146305	SAMN40283084	Ab-IC12-Kuwait-1	DNAseq of Acinetobacter baumannii	WGS	GENOMIC	RANDOM	paired	ILLUMINA	Illumina NovaSeq 6000	DNA libraries were prepared from extracted gDNA using the NEBNext Ultra II FS DNA Library Prep Kit for Illumina (NEB). DNA was purified and size selected using Ampure XP beads (Beckman Coulter) and quantified using Quant-it PicoGreen dsDNA assay (Thermo Fisher). The quality and size distribution of the DNA was assessed on a Fragment Analyzer using the HS NGS Fragment Kit (Agilent). The pooled sam…	fastq	Ab-IC12-Kuwait-1.R1.fastq.gz	Ab-IC12-Kuwait-1.R2.fastq.gz
40283116	SRS21146267	SAMN40283116	Ab-IC12-Saudi-Arabia-2_ONT	DNAseq of Acinetobacter baumannii	WGS	GENOMIC	RANDOM	single	OXFORD_NANOPORE	MinION	Extracted gDNA was treated with the NEBNext Ultra II End Repair/dA-Tailing Module (NEB). Then barcodes from the Native Barcoding Expansion 1-12 & 13-24 from Oxford Nanopore Technologies (ONT) were ligated using the NEBNext Ultra II Ligation Module (NEB). DNA was purified using Ampure XP beads (Beckman Coulter). The DNA from different barcoded samples was pooled and the adapter AMII (ONT) was liga…	fastq	Ab-IC12-Saudi-Arabia-2.fastq.gz
40283122	SRS21146282	SAMN40283122	Ab-IC12-Egypt-6_ONT	DNAseq of Acinetobacter baumannii	WGS	GENOMIC	RANDOM	single	OXFORD_NANOPORE	MinION	Extracted gDNA was treated with the NEBNext Ultra II End Repair/dA-Tailing Module (NEB). Then barcodes from the Native Barcoding Expansion 1-12 & 13-24 from Oxford Nanopore Technologies (ONT) were ligated using the NEBNext Ultra II Ligation Module (NEB). DNA was purified using Ampure XP beads (Beckman Coulter). The DNA from different barcoded samples was pooled and the adapter AMII (ONT) was liga…	fastq	Ab-IC12-Egypt-6.fastq.gz
40283115	SRS21146268	SAMN40283115	Ab-IC12-Saudi-Arabia-1_ONT	DNAseq of Acinetobacter baumannii	WGS	GENOMIC	RANDOM	single	OXFORD_NANOPORE	MinION	Extracted gDNA was treated with the NEBNext Ultra II End Repair/dA-Tailing Module (NEB). Then barcodes from the Native Barcoding Expansion 1-12 & 13-24 from Oxford Nanopore Technologies (ONT) were ligated using the NEBNext Ultra II Ligation Module (NEB). DNA was purified using Ampure XP beads (Beckman Coulter). The DNA from different barcoded samples was pooled and the adapter AMII (ONT) was liga…	fastq	Ab-IC12-Saudi-Arabia-1.fastq.gz
40283112	SRS21146271	SAMN40283112	Ab-IC12-Lebanon-2_ONT	DNAseq of Acinetobacter baumannii	WGS	GENOMIC	RANDOM	single	OXFORD_NANOPORE	MinION	Extracted gDNA was treated with the NEBNext Ultra II End Repair/dA-Tailing Module (NEB). Then barcodes from the Native Barcoding Expansion 1-12 & 13-24 from Oxford Nanopore Technologies (ONT) were ligated using the NEBNext Ultra II Ligation Module (NEB). DNA was purified using Ampure XP beads (Beckman Coulter). The DNA from different barcoded samples was pooled and the adapter AMII (ONT) was liga…	fastq	Ab-IC12-Lebanon-2.fastq.gz
40283120	SRS21146263	SAMN40283120	Ab-IC12-Egypt-4_ONT	DNAseq of Acinetobacter baumannii	WGS	GENOMIC	RANDOM	single	OXFORD_NANOPORE	MinION	Extracted gDNA was treated with the NEBNext Ultra II End Repair/dA-Tailing Module (NEB). Then barcodes from the Native Barcoding Expansion 1-12 & 13-24 from Oxford Nanopore Technologies (ONT) were ligated using the NEBNext Ultra II Ligation Module (NEB). DNA was purified using Ampure XP beads (Beckman Coulter). The DNA from different barcoded samples was pooled and the adapter AMII (ONT) was liga…	fastq	Ab-IC12-Egypt-4.fastq.gz
40283111	SRS21146273	SAMN40283111	Ab-IC12-Lebanon-1_ONT	DNAseq of Acinetobacter baumannii	WGS	GENOMIC	RANDOM	single	OXFORD_NANOPORE	MinION	Extracted gDNA was treated with the NEBNext Ultra II End Repair/dA-Tailing Module (NEB). Then barcodes from the Native Barcoding Expansion 1-12 & 13-24 from Oxford Nanopore Technologies (ONT) were ligated using the NEBNext Ultra II Ligation Module (NEB). DNA was purified using Ampure XP beads (Beckman Coulter). The DNA from different barcoded samples was pooled and the adapter AMII (ONT) was liga…	fastq	Ab-IC12-Lebanon-1.fastq.gz
40283113	SRS21146270	SAMN40283113	Ab-IC12-Lebanon-3_ONT	DNAseq of Acinetobacter baumannii	WGS	GENOMIC	RANDOM	single	OXFORD_NANOPORE	MinION	Extracted gDNA was treated with the NEBNext Ultra II End Repair/dA-Tailing Module (NEB). Then barcodes from the Native Barcoding Expansion 1-12 & 13-24 from Oxford Nanopore Technologies (ONT) were ligated using the NEBNext Ultra II Ligation Module (NEB). DNA was purified using Ampure XP beads (Beckman Coulter). The DNA from different barcoded samples was pooled and the adapter AMII (ONT) was liga…	fastq	Ab-IC12-Lebanon-3.fastq.gz
40283117	SRS21146266	SAMN40283117	Ab-IC12-Egypt-1_ONT	DNAseq of Acinetobacter baumannii	WGS	GENOMIC	RANDOM	single	OXFORD_NANOPORE	MinION	Extracted gDNA was treated with the NEBNext Ultra II End Repair/dA-Tailing Module (NEB). Then barcodes from the Native Barcoding Expansion 1-12 & 13-24 from Oxford Nanopore Technologies (ONT) were ligated using the NEBNext Ultra II Ligation Module (NEB). DNA was purified using Ampure XP beads (Beckman Coulter). The DNA from different barcoded samples was pooled and the adapter AMII (ONT) was liga…	fastq	Ab-IC12-Egypt-1.fastq.gz
40283084	SRS21146305	SAMN40283084	Ab-IC12-Kuwait-1_ONT	DNAseq of Acinetobacter baumannii	WGS	GENOMIC	RANDOM	single	OXFORD_NANOPORE	MinION	Extracted gDNA was treated with the NEBNext Ultra II End Repair/dA-Tailing Module (NEB). Then barcodes from the Native Barcoding Expansion 1-12 & 13-24 from Oxford Nanopore Technologies (ONT) were ligated using the NEBNext Ultra II Ligation Module (NEB). DNA was purified using Ampure XP beads (Beckman Coulter). The DNA from different barcoded samples was pooled and the adapter AMII (ONT) was liga…	fastq	Ab-IC12-Kuwait-1.fastq.gz
40283125	SRS21146280	SAMN40283125	Ab-IC12-Afghanistan-1_ONT	DNAseq of Acinetobacter baumannii	WGS	GENOMIC	RANDOM	single	OXFORD_NANOPORE	MinION	Extracted gDNA was treated with the NEBNext Ultra II End Repair/dA-Tailing Module (NEB). Then barcodes from the Native Barcoding Expansion 1-12 & 13-24 from Oxford Nanopore Technologies (ONT) were ligated using the NEBNext Ultra II Ligation Module (NEB). DNA was purified using Ampure XP beads (Beckman Coulter). The DNA from different barcoded samples was pooled and the adapter AMII (ONT) was liga…	fastq	Ab-IC12-Afghanistan-1.fastq.gz
40283126	SRS21146307	SAMN40283126	Ab-IC12-Jordan-1_ONT	DNAseq of Acinetobacter baumannii	WGS	GENOMIC	RANDOM	single	OXFORD_NANOPORE	MinION	Extracted gDNA was treated with the NEBNext Ultra II End Repair/dA-Tailing Module (NEB). Then barcodes from the Native Barcoding Expansion 1-12 & 13-24 from Oxford Nanopore Technologies (ONT) were ligated using the NEBNext Ultra II Ligation Module (NEB). DNA was purified using Ampure XP beads (Beckman Coulter). The DNA from different barcoded samples was pooled and the adapter AMII (ONT) was liga…	fastq	Ab-IC12-Jordan-1.fastq.gz
40283127	SRS21146306	SAMN40283127	Ab-IC12-Jordan-2_ONT	DNAseq of Acinetobacter baumannii	WGS	GENOMIC	RANDOM	single	OXFORD_NANOPORE	MinION	Extracted gDNA was treated with the NEBNext Ultra II End Repair/dA-Tailing Module (NEB). Then barcodes from the Native Barcoding Expansion 1-12 & 13-24 from Oxford Nanopore Technologies (ONT) were ligated using the NEBNext Ultra II Ligation Module (NEB). DNA was purified using Ampure XP beads (Beckman Coulter). The DNA from different barcoded samples was pooled and the adapter AMII (ONT) was liga…	fastq	Ab-IC12-Jordan-2.fastq.gz
40283128	SRS21146297	SAMN40283128	Ab-IC12-Jordan-3_ONT	DNAseq of Acinetobacter baumannii	WGS	GENOMIC	RANDOM	single	OXFORD_NANOPORE	MinION	Extracted gDNA was treated with the NEBNext Ultra II End Repair/dA-Tailing Module (NEB). Then barcodes from the Native Barcoding Expansion 1-12 & 13-24 from Oxford Nanopore Technologies (ONT) were ligated using the NEBNext Ultra II Ligation Module (NEB). DNA was purified using Ampure XP beads (Beckman Coulter). The DNA from different barcoded samples was pooled and the adapter AMII (ONT) was liga…	fastq	Ab-IC12-Jordan-3.fastq.gz
40283129	SRS21146286	SAMN40283129	Ab-IC12-Peru-1_ONT	DNAseq of Acinetobacter baumannii	WGS	GENOMIC	RANDOM	single	OXFORD_NANOPORE	MinION	Extracted gDNA was treated with the NEBNext Ultra II End Repair/dA-Tailing Module (NEB). Then barcodes from the Native Barcoding Expansion 1-12 & 13-24 from Oxford Nanopore Technologies (ONT) were ligated using the NEBNext Ultra II Ligation Module (NEB). DNA was purified using Ampure XP beads (Beckman Coulter). The DNA from different barcoded samples was pooled and the adapter AMII (ONT) was liga…	fastq	Ab-IC12-Peru-1.fastq.gz
40283130	SRS21146272	SAMN40283130	Ab-IC12-Peru-2_ONT	DNAseq of Acinetobacter baumannii	WGS	GENOMIC	RANDOM	single	OXFORD_NANOPORE	MinION	Extracted gDNA was treated with the NEBNext Ultra II End Repair/dA-Tailing Module (NEB). Then barcodes from the Native Barcoding Expansion 1-12 & 13-24 from Oxford Nanopore Technologies (ONT) were ligated using the NEBNext Ultra II Ligation Module (NEB). DNA was purified using Ampure XP beads (Beckman Coulter). The DNA from different barcoded samples was pooled and the adapter AMII (ONT) was liga…	fastq	Ab-IC12-Peru-2.fastq.gz
40283131	SRS21146261	SAMN40283131	Ab-IC12-Peru-3_ONT	DNAseq of Acinetobacter baumannii	WGS	GENOMIC	RANDOM	single	OXFORD_NANOPORE	MinION	Extracted gDNA was treated with the NEBNext Ultra II End Repair/dA-Tailing Module (NEB). Then barcodes from the Native Barcoding Expansion 1-12 & 13-24 from Oxford Nanopore Technologies (ONT) were ligated using the NEBNext Ultra II Ligation Module (NEB). DNA was purified using Ampure XP beads (Beckman Coulter). The DNA from different barcoded samples was pooled and the adapter AMII (ONT) was liga…	fastq	Ab-IC12-Peru-3.fastq.gz
40283132	SRS21146260	SAMN40283132	Ab-IC12-Peru-4_ONT	DNAseq of Acinetobacter baumannii	WGS	GENOMIC	RANDOM	single	OXFORD_NANOPORE	MinION	Extracted gDNA was treated with the NEBNext Ultra II End Repair/dA-Tailing Module (NEB). Then barcodes from the Native Barcoding Expansion 1-12 & 13-24 from Oxford Nanopore Technologies (ONT) were ligated using the NEBNext Ultra II Ligation Module (NEB). DNA was purified using Ampure XP beads (Beckman Coulter). The DNA from different barcoded samples was pooled and the adapter AMII (ONT) was liga…	fastq	Ab-IC12-Peru-4.fastq.gz

## Sheet: Supplementary Table S2
	Supplementary Table S2. The geographic distribution of 110 ST158Pas isolates retrieved from the literature, from co-authors’ strain collections, and/or from the PubMLST and GenBank records
	Country	Total	References	Comments
	Kuwait	34	Bonnin et al., 2013; Vali et al., 2015; Zowawi et al., 2015; Wibberg et al., 2018
	Iraq	1	Chan et al., 2015; PubMLST (id: 2313)
	Pakistan	4	Evans et al., 2011; Karah et al., 2020
	Egypt	29	El-Sayed-Ahmed et al., 2015; Ghaith et al., 2017; Fam et al., 2020; Abouelfetouh et al., 2022; Sánchez-Urtaza et al., 2023; PubMLST (id:2178, id:2180, id:2182, and id:3826)
	Tunisia	7	Mabrouk et al., 2017
	Lebanon	5	Rafei et al., 2015; this study	Three isolates were from Iraqi patients and one from Syrian patient
	Turkey	8	Castanheira et al., 2014; PubMLST (id:1309)
	Peru	4	This study
	Jordan	3	This study
	Saudi Arabia	5	Zowawi et al., 2015; GenBank (BioSample: SAMN27010264); this study
	Denmark	3	Hammerum et al., 2015; Westerholt et al., 2021; Hansen et al., 2023	One isolate with travel history to Egypt, one to Turkey, one with non-specificed international travel
	Afghanistan	1	This study
	Belgium	1	Valcek et al., 2022
	Ireland	1	Seifert et al., 2020; Seifert et al., 2023; this study
	China	2	Shan et al., 2021
	Russia	1	PubMLST (id:5130)
	Indonesia	1	PubMLST (id:9454)
	Total	110
	References
	1. Bonnin RA, Rotimi VO, Al Hubail M, Gasiorowski E, Al Sweih N, Nordmann P, Poirel L. Wide dissemination of GES-type carbapenemases in Acinetobacter baumannii isolates in Kuwait. Antimicrob Agents Chemother. 2013 Jan;57(1):183-8. doi: 10.1128/AAC.01384-12. Epub 2012 Oct 22. PMID: 23089751; PMCID: PMC3535907.
	2. Vali L, Dashti K, Opazo-Capurro AF, Dashti AA, Al Obaid K, Evans BA. Diversity of multi-drug resistant Acinetobacter baumannii population in a major hospital in Kuwait. Front Microbiol. 2015 Jul 23;6:743. doi: 10.3389/fmicb.2015.00743. PMID: 26257720; PMCID: PMC4513246.
	3. Zowawi HM, Sartor AL, Sidjabat HE, Balkhy HH, Walsh TR, Al Johani SM, AlJindan RY, Alfaresi M, Ibrahim E, Al-Jardani A, Al Salman J, Dashti AA, Johani K, Paterson DL. Molecular epidemiology of carbapenem-resistant Acinetobacter baumannii isolates in the Gulf Cooperation Council States: dominance of OXA-23-type producers. J Clin Microbiol. 2015 Mar;53(3):896-903. doi: 10.1128/JCM.02784-14. Epub…
	4. Wibberg D, Salto IP, Eikmeyer FG, Maus I, Winkler A, Nordmann P, Pühler A, Poirel L, Schlüter A. Complete Genome Sequencing of Acinetobacter baumannii Strain K50 Discloses the Large Conjugative Plasmid pK50a Encoding Carbapenemase OXA-23 and Extended-Spectrum β-Lactamase GES-11. Antimicrob Agents Chemother. 2018 Apr 26;62(5):e00212-18. doi: 10.1128/AAC.00212-18. PMID: 29463529; PMCID: PMC59231…
	5. Chan AP, Sutton G, DePew J, Krishnakumar R, Choi Y, Huang XZ, Beck E, Harkins DM, Kim M, Lesho EP, Nikolich MP, Fouts DE. A novel method of consensus pan-chromosome assembly and large-scale comparative analysis reveal the highly flexible pan-genome of Acinetobacter baumannii. Genome Biol. 2015 Jul 21;16(1):143. doi: 10.1186/s13059-015-0701-6. PMID: 26195261; PMCID: PMC4507327.
	6. Evans BA, Hamouda A, Abbasi SA, Khan FA, Amyes SG. High prevalence of unrelated multidrug-resistant Acinetobacter baumannii isolates in Pakistani military hospitals. Int J Antimicrob Agents. 2011 Jun;37(6):580-1. doi: 10.1016/j.ijantimicag.2011.01.023. Epub 2011 Apr 9. PMID: 21481570.
	7. Karah N, Khalid F, Wai SN, Uhlin BE, Ahmad I. Molecular epidemiology and antimicrobial resistance features of Acinetobacter baumannii clinical isolates from Pakistan. Ann Clin Microbiol Antimicrob. 2020 Jan 15;19(1):2. doi: 10.1186/s12941-019-0344-7. PMID: 31941492; PMCID: PMC6964048.
	8. El-Sayed-Ahmed MA, Amin MA, Tawakol WM, Loucif L, Bakour S, Rolain JM. High prevalence of bla(NDM-1) carbapenemase-encoding gene and 16S rRNA armA methyltransferase gene among Acinetobacter baumannii clinical Isolates in Egypt. Antimicrob Agents Chemother. 2015;59(6):3602-5. doi: 10.1128/AAC.04412-14. Epub 2015 Mar 23. PMID: 25801566; PMCID: PMC4432156.
	9. Ghaith DM, Zafer MM, Al-Agamy MH, Alyamani EJ, Booq RY, Almoazzamy O. The emergence of a novel sequence type of MDR Acinetobacter baumannii from the intensive care unit of an Egyptian tertiary care hospital. Ann Clin Microbiol Antimicrob. 2017 May 10;16(1):34. doi: 10.1186/s12941-017-0208-y. PMID: 28486994; PMCID: PMC5424338.
	10. Fam NS, Gamal D, Mohamed SH, Wasfy RM, Soliman MS, El-Kholy AA, Higgins PG. Molecular Characterization of Carbapenem/Colistin-Resistant Acinetobacter baumannii Clinical Isolates from Egypt by Whole-Genome Sequencing. Infect Drug Resist. 2020 Dec 16;13:4487-4493. doi: 10.2147/IDR.S288865. PMID: 33364795; PMCID: PMC7751577.
	11. Abouelfetouh A, Mattock J, Turner D, Li E, Evans BA. Diversity of carbapenem-resistant Acinetobacter baumannii and bacteriophage-mediated spread of the Oxa23 carbapenemase. Microb Genom. 2022 Feb;8(2):000752. doi: 10.1099/mgen.0.000752. PMID: 35104206; PMCID: PMC8942029.
	12. Sánchez-Urtaza S, Ocampo-Sosa A, Molins-Bengoetxea A, El-Kholy MA, Hernandez M, Abad D, Shawky SM, Alkorta I, Gallego L. Molecular characterization of multidrug resistant Acinetobacter baumannii clinical isolates from Alexandria, Egypt. Front Cell Infect Microbiol. 2023 Jul 20;13:1208046. doi: 10.3389/fcimb.2023.1208046. PMID: 37545857; PMCID: PMC10399577.
	13. Mabrouk A, Grosso F, Botelho J, Achour W, Ben Hassen A, Peixe L. GES-14-Producing Acinetobacter baumannii Isolates in a Neonatal Intensive Care Unit in Tunisia Are Associated with a Typical Middle East Clone and a Transferable Plasmid. Antimicrob Agents Chemother. 2017 May 24;61(6):e00142-17. doi: 10.1128/AAC.00142-17. PMID: 28348158; PMCID: PMC5444167.
	14. Rafei R, Pailhoriès H, Hamze M, Eveillard M, Mallat H, Dabboussi F, Joly-Guillou ML, Kempf M. Molecular epidemiology of Acinetobacter baumannii in different hospitals in Tripoli, Lebanon using bla(OXA-51-like) sequence based typing. BMC Microbiol. 2015 May 16;15:103. doi: 10.1186/s12866-015-0441-5. PMID: 25976451; PMCID: PMC4432822.
	15. Castanheira M, Costello SE, Woosley LN, Deshpande LM, Davies TA, Jones RN. Evaluation of clonality and carbapenem resistance mechanisms among Acinetobacter baumannii-Acinetobacter calcoaceticus complex and Enterobacteriaceae isolates collected in European and Mediterranean countries and detection of two novel β-lactamases, GES-22 and VIM-35. Antimicrob Agents Chemother. 2014 Dec;58(12):7358-6…
	16. Hammerum AM, Hansen F, Skov MN, Stegger M, Andersen PS, Holm A, Jakobsen L, Justesen US. Investigation of a possible outbreak of carbapenem-resistant Acinetobacter baumannii in Odense, Denmark using PFGE, MLST and whole-genome-based SNPs. J Antimicrob Chemother. 2015 Jul;70(7):1965-8. doi: 10.1093/jac/dkv072. Epub 2015 Mar 19. PMID: 25795772.
	17. Westerholt M, Hasman H, Hansen DS, Roer L, Hansen TA, Petersen A, Holzknecht BJ. Screening patients at admission to Copenhagen hospitals for carriage of resistant bacteria after contact with healthcare systems abroad, 2016-2019. Int J Antimicrob Agents. 2021 Dec;58(6):106452. doi: 10.1016/j.ijantimicag.2021.106452. Epub 2021 Oct 11. PMID: 34648944.
	18. Hansen F, Porsbo LJ, Frandsen TH, Kaygisiz ANS, Roer L, Henius AE, Holzknecht BJ, Søes L, Schønning K, Røder BL, Justesen US, Østergaard C, Dzajic E, Wang M, Ank N, Higgins PG, Hasman H, Hammerum AM. Characterisation of carbapenemase-producing Acinetobacter baumannii isolates from danish patients 2014-2021: detection of a new international clone - IC11. Int J Antimicrob Agents. 2023 Aug;62(2)…
	19. Valcek A, Nesporova K, Whiteway C, De Pooter T, De Coster W, Strazisar M, Van der Henst C. Genomic Analysis of a Strain Collection Containing Multidrug-, Extensively Drug-, Pandrug-, and Carbapenem-Resistant Modern Clinical Isolates of Acinetobacter baumannii. Antimicrob Agents Chemother. 2022 Sep 20;66(9):e0089222. doi: 10.1128/aac.00892-22. Epub 2022 Aug 15. PMID: 35969073; PMCID: PMC948753…
	20. Seifert H, Müller C, Stefanik D, Higgins PG, Miller A, Kresken M. In vitro activity of sulbactam/durlobactam against global isolates of carbapenem-resistant Acinetobacter baumannii. J Antimicrob Chemother. 2020 Sep 1;75(9):2616-2621. doi: 10.1093/jac/dkaa208. PMID: 32516359.
	21. Seifert H, Müller C, Stefanik D, Higgins PG, Wohlfarth E, Kresken M. In Vitro Activity of Cefiderocol against a Global Collection of Carbapenem-Resistant Acinetobacter baumannii Isolates. Antibiotics (Basel). 2023 Jul 11;12(7):1172. doi: 10.3390/antibiotics12071172. PMID: 37508268; PMCID: PMC10376869.
	22. Shan W, Zhang H, Kan J, Yin M, Zhang J, Wan L, Chang R, Li M. Acquired mucoid phenotype of Acinetobacter baumannii: Impact for the molecular characteristics and virulence. Microbiol Res. 2021 May;246:126702. doi: 10.1016/j.micres.2021.126702. Epub 2021 Jan 11. PMID: 33465557.

## Sheet: Supplementary Table S3
Supplementary Table S3. Description of 60 isolates belonging to International Clone 12, including associated epidemiological informations.
Epidemiological data									MLST Pasteur scheme	MLST Oxford scheme
Isolate name	other_id	other_id	Country of isolation (history of import)	Month / year of isolation	Type of sample	Source of sample		Reference	ST (allelic profile)	ST (allelic profile)
Ab-IC12-Kuwait-1	K40	fr_9	Kuwait	2007-12-22	Endotracheal tube	ICU, Al Jahra hospital	Pulsed-field gel electrophoresis groub A / nosocomial outbreak	Bonnin et al., 2013	158 (41, 42, 13, 1, 5, 4, 14)	499 (24, 92, 96, 11, 49, 162, 26)
Ab-IC12-Kuwait-2	K46	fr_27	Kuwait	2007-12-24	Endotracheal tube	ICU, Al Jahra hospital	Pulsed-field gel electrophoresis groub A / nosocomial outbreak	Bonnin et al., 2013	158 (41, 42, 13, 1, 5, 4, 14)	499 (24, 92, 96, 11, 49, 162, 26)
Ab-IC12-Kuwait-3	K35	fr_15	Kuwait	2007-12-30	Endotracheal tube	ICU, Al Jahra hospital	Pulsed-field gel electrophoresis groub A / nosocomial outbreak	Bonnin et al., 2013	158 (41, 42, 13, 1, 5, 4, 14)	499 (24, 92, 96, 11, 49, 162, 26)
Ab-IC12-Kuwait-4	K45	fr_17	Kuwait	2007-12-30	Urine culture	Medical ward, Al Jahra hospital	Pulsed-field gel electrophoresis groub A / nosocomial outbreak	Bonnin et al., 2013	158 (41, 42, 13, 1, 5, 4, 14)	499 (24, 92, 96, 11, 49, 162, 26)
Ab-IC12-Kuwait-5	K36	fr_26	Kuwait	2007-12-30	Endotracheal tube	ICU, Al Jahra hospital	Pulsed-field gel electrophoresis groub A / nosocomial outbreak	Bonnin et al., 2013	158 (41, 42, 13, 1, 5, 4, 14)	499 (24, 92, 96, 11, 49, 162, 26)
Ab-IC12-Kuwait-6	K68	fr_8	Kuwait	2008-01-06	Endotracheal tube	ICU, Al Jahra hospital	Pulsed-field gel electrophoresis groub A / nosocomial outbreak	Bonnin et al., 2013	158 (41, 42, 13, 1, 5, 4, 14)	499 (24, 92, 96, 11, 49, 162, 26)
Ab-IC12-Kuwait-7	K66	fr_20	Kuwait	2008-01-06	Endotracheal tube	ICU, Al Jahra hospital	Pulsed-field gel electrophoresis groub A / nosocomial outbreak	Bonnin et al., 2013	158 (41, 42, 13, 1, 5, 4, 14)	499 (24, 92, 96, 11, 49, 162, 26)
Ab-IC12-Kuwait-8	K72	fr_21	Kuwait	2008-01-09	Endotracheal tube	ICU, Al Jahra hospital	Pulsed-field gel electrophoresis groub A / nosocomial outbreak	Bonnin et al., 2013	158 (41, 42, 13, 1, 5, 4, 14)	499 (24, 92, 96, 11, 49, 162, 26)
Ab-IC12-Kuwait-9	K86	fr_7	Kuwait	2008-01-14	Endotracheal tube	ICU, Al Jahra hospital	Pulsed-field gel electrophoresis groub A / nosocomial outbreak	Bonnin et al., 2013	158 (41, 42, 13, 1, 5, 4, 14)	499 (24, 92, 96, 11, 49, 162, 26)
Ab-IC12-Kuwait-10	K88	fr_19	Kuwait	2008-01-16	Foot wound	ICU, Al Jahra hospital	Pulsed-field gel electrophoresis groub A / nosocomial outbreak	Bonnin et al., 2013	158 (41, 42, 13, 1, 5, 4, 14)	499 (24, 92, 96, 11, 49, 162, 26)
Ab-IC12-Kuwait-11	K79	fr_22	Kuwait	2008-01-20	Sputum	ICU, Al Jahra hospital	Pulsed-field gel electrophoresis groub A / nosocomial outbreak	Bonnin et al., 2013	158 (41, 42, 13, 1, 5, 4, 14)	499 (24, 92, 96, 11, 49, 162, 26)
Ab-IC12-Kuwait-12	K77	fr_23	Kuwait	2008-01-20	Endotracheal tube	ICU, Al Jahra hospital	Pulsed-field gel electrophoresis groub A / nosocomial outbreak	Bonnin et al., 2013	158 (41, 42, 13, 1, 5, 4, 14)	499 (24, 92, 96, 11, 49, 162, 26)
Ab-IC12-Kuwait-13	K78	fr_10	Kuwait	2008-01-22	Endotracheal tube	ICU, Al Jahra hospital	Pulsed-field gel electrophoresis groub A / nosocomial outbreak	Bonnin et al., 2013	158 (41, 42, 13, 1, 5, 4, 14)	499 (24, 92, 96, 11, 49, 162, 26)
Ab-IC12-Kuwait-14	K80	fr_25	Kuwait	2008-01-22	Endotracheal tube	Surgical ward, Al Jahra hospital	Pulsed-field gel electrophoresis groub A / nosocomial outbreak	Bonnin et al., 2013	158 (41, 42, 13, 1, 5, 4, 14)	499 (24, 92, 96, 11, 49, 162, 26)
Ab-IC12-Kuwait-15	K81	fr_3	Kuwait	2008-02-07	Leg	ICU, Al Jahra hospital	Pulsed-field gel electrophoresis groub A / nosocomial outbreak	Bonnin et al., 2013	158 (41, 42, 13, 1, 5, 4, 14)	499 (24, 92, 96, 11, 49, 162, 26)
Ab-IC12-Kuwait-16	K118	fr_18	Kuwait	2008-02-07	Bronchoalveolar lavage	Medical ward, Al Jahra hospital	Pulsed-field gel electrophoresis groub A / nosocomial outbreak	Bonnin et al., 2013	158 (41, 42, 13, 1, 5, 4, 14)	499 (24, 92, 96, 11, 49, 162, 26)
Ab-IC12-Kuwait-17	K82	fr_6	Kuwait	2008-02-18	Bed swab	ICU, Al Jahra hospital	Pulsed-field gel electrophoresis groub A / nosocomial outbreak	Bonnin et al., 2013	158 (41, 42, 13, 1, 5, 4, 14)	499 (24, 92, 96, 11, 49, 162, 26)
Ab-IC12-Kuwait-18	K103	fr_5	Kuwait	2008-02-19	Endotracheal tube	Medical ward, Al Jahra hospital	Pulsed-field gel electrophoresis groub A / nosocomial outbreak	Bonnin et al., 2013	158 (41, 42, 13, 1, 5, 4, 14)	499 (24, 92, 96, 11, 49, 162, 26)
Ab-IC12-Kuwait-19	K102	fr_16	Kuwait	2008-02-19	Endotracheal tube	ICU, Al Jahra hospital	Pulsed-field gel electrophoresis groub A / nosocomial outbreak	Bonnin et al., 2013	158 (41, 42, 13, 1, 5, 4, 14)	499 (24, 92, 96, 11, 49, 162, 26)
Ab-IC12-Kuwait-20	K106	fr_11	Kuwait	2008-02-24	Endotracheal tube	Surgical ward, Al Jahra hospital	Pulsed-field gel electrophoresis groub A / nosocomial outbreak	Bonnin et al., 2013	158 (41, 42, 13, 1, 5, 4, 14)	499 (24, 92, 96, 11, 49, 162, 26)
Ab-IC12-Kuwait-21	K105	fr_12	Kuwait	2008-02-24	Endotracheal tube	Medical ward, Al Jahra hospital	Pulsed-field gel electrophoresis groub A / nosocomial outbreak	Bonnin et al., 2013	158 (41, 42, 13, 1, 5, 4, 14)	499 (24, 92, 96, 11, 49, 162, 26)
Ab-IC12-Kuwait-22	K104	fr_14	Kuwait	2008-02-25	Endotracheal tube	ICU, Al Jahra hospital	Pulsed-field gel electrophoresis groub A / nosocomial outbreak	Bonnin et al., 2013	158 (41, 42, 13, 1, 5, 4, 14)	499 (24, 92, 96, 11, 49, 162, 26)
Ab-IC12-Kuwait-23	K112	fr_24	Kuwait	2008-02-29	Endotracheal tube	ICU, Al Jahra hospital	Pulsed-field gel electrophoresis groub A / nosocomial outbreak	Bonnin et al., 2013	158 (41, 42, 13, 1, 5, 4, 14)	499 (24, 92, 96, 11, 49, 162, 26)
Ab-IC12-Kuwait-24	K109	fr_13	Kuwait	2008-03-02	Blood culture	Medical ward, Al Jahra hospital	Pulsed-field gel electrophoresis groub A / nosocomial outbreak	Bonnin et al., 2013	158 (41, 42, 13, 1, 5, 4, 14)	499 (24, 92, 96, 11, 49, 162, 26)
Ab-IC12-Kuwait-25	K162	fr_2	Kuwait	2008-04-26	Sputum	Medical ward, Al Jahra hospital	Pulsed-field gel electrophoresis groub A / nosocomial outbreak	Bonnin et al., 2013	158 (41, 42, 13, 1, 5, 4, 14)	499 (24, 92, 96, 11, 49, 162, 26)
Ab-IC12-Kuwait-26	K221	fr_4	Kuwait	2008-05-07	Urine culture	Medical ward, Al Jahra hospital	Pulsed-field gel electrophoresis groub A / nosocomial outbreak	Bonnin et al., 2013	158 (41, 42, 13, 1, 5, 4, 14)	499 (24, 92, 96, 11, 49, 162, 26)
Ab-IC12-Kuwait-27	K219	fr_1	Kuwait	2008-05-18	Urine culture	Surgical ward, Al Jahra hospital	Pulsed-field gel electrophoresis groub A / nosocomial outbreak	Bonnin et al., 2013	158 (41, 42, 13, 1, 5, 4, 14)	499 (24, 92, 96, 11, 49, 162, 26)
Ab-IC12-Kuwait-28	K50	BioSample: SAMEA104446226 (SRA: ERS2064168, BioProject: PRJEB22063)	Kuwait	2008	Wound according to GenBank / urine according to the reference article	Al Jahra hospital	Nosocomial outbreak	Wibberg et al., 2018	158 (41, 42, 13, 1, 5, 4, 14)	499 (24, 92, 96, 11, 49, 162, 26)
Ab-IC12-Iraq-1	AA-014	BioSample: SAMN00761248 (SRA: SRS281455, BioProject: PRJNA53475); PubMLST id: 2313	Iraq	2008-10-01	Wound	Al Asad Airbase, Al Anbar	Military personnel	Chan et al., 2015	158 (41, 42, 13, 1, 5, 4, 14)	499 (24, 92, 96, 11, 49, 162, 26)
Ab-IC12-Pakistan-1	Isolate 2	PID-0586-AB850-BEN	Pakistan	2008-09-27	Blood	Female surgical ward, Military Hospital, Rawalpindi	carbapenem susceptible / Military hospital	Evans et al., 2011	158 (41, 42, 13, 1, 5, 4, 14)	499 (24, 92, 96, 11, 49, 162, 26)
Ab-IC12-Pakistan-2	Ab-Pak-Pesh-01	BioSample: SAMN09708289 (BioProject: PRJNA482499)	Pakistan	Feb-2015	Nasobronchial lavage	ICU, Combined Military Hospital, Peshawar	Ab‑Pak‑cluster‑7 / Military hospital	Karah et al., 2020	158 (41, 42, 13, 1, 5, 4, 14)	499 (24, 92, 96, 11, 49, 162, 26)
Ab-IC12-Pakistan-3	Ab-Pak-Pesh-07	BioSample: SAMN09708293 (BioProject: PRJNA482499)	Pakistan	Apr-2015	Nasobronchial lavage	ICU, Combined Military Hospital, Peshawar	Ab‑Pak‑cluster‑7 / Military hospital	Karah et al., 2020	158 (41, 42, 13, 1, 5, 4, 14)	499 (24, 92, 96, 11, 49, 162, 26)
Ab-IC12-Pakistan-4	Ab-Pak-Pesh-28	BioSample: SAMN09708304 (BioProject: PRJNA482499)	Pakistan	Aug-2015	Pus	ICU, Combined Military Hospital, Peshawar	Ab‑Pak‑cluster‑7 / Military hospital	Karah et al., 2020	158 (41, 42, 13, 1, 5, 4, 14)	499 (24, 92, 96, 11, 49, 162, 26)
Ab-IC12-Saudi-Arabia-1	Acinetobacter baumannii 731777	Abau_460	Saudi Arabia	2011	Intra-abdominal infection - small intestine	Not available	–	This study (from IHMA)	158 (41, 42, 13, 1, 5, 4, 14)	499 (24, 92, 96, 11, 49, 162, 26)
Ab-IC12-Saudi-Arabia-2	Acinetobacter baumannii 771850	Abau_495	Saudi Arabia	2011	Blood	Not available	–	This study (from IHMA)	158 (41, 42, 13, 1, 5, 4, 14)	499 (24, 92, 96, 11, 49, 162, 26)
Ab-IC12-Egypt-1	1780	UK_4	Egypt	2011-01-01	Stool	Children's Cancer Hospital	–	This study (from Leena)	158 (41, 42, 13, 1, 5, 4, 14)	499 (24, 92, 96, 11, 49, 162, 26)
Ab-IC12-Egypt-2	1750	UK_5	Egypt	2011-01-01	Bronchoalveolar lavage	Children's Cancer Hospital	–	This study (from Leena)	158 (41, 42, 13, 1, 5, 4, 14)	499 (24, 92, 96, 11, 49, 162, 26)
Ab-IC12-Egypt-3	2106	UK_7	Egypt	2011-02-01	Blood	Children's Cancer Hospital	–	This study (from Leena)	158 (41, 42, 13, 1, 5, 4, 14)	499 (24, 92, 96, 11, 49, 162, 26)
Ab-IC12-Egypt-4	Acinetobacter baumannii 778944	Abau_501 / BioSample: SAMEA4802993 (SRA: ERS2622907, BioProject: PRJEB27899); PubMLST id: 3826	Egypt	2012	Sputum	Not available	–	This study (from IHMA)	158 (41, 42, 13, 1, 5, 4, 14)	1717 (24, 92, 96, 11, 49, 162, 141)
Ab-IC12-Egypt-5	Acinetobacter baumannii 778942	Abau_500	Egypt	2012	Sputum	Not available	–	This study (from IHMA)	158 (41, 42, 13, 1, 5, 4, 14)	1717 (24, 92, 96, 11, 49, 162, 141)
Ab-IC12-Egypt-6	Acinetobacter baumannii 778945	Abau_502	Egypt	2012	Sputum	Not available	–	This study (from IHMA)	158 (41, 42, 13, 1, 5, 4, 14)	1717 (24, 92, 96, 11, 49, 162, 141)
Ab-IC12-Egypt-7	EGY-R14	BioSample: SAMEA7886640 (SRA: ERR5205867, BioProject: PRJEB42731)	Egypt	2012	Sputum	Theodor Bilharz Research Institute hospital	–	Fam et al., 2020	158 (41, 42, 13, 1, 5, 4, 14)	499 (24, 92, 96, 11, 49, 162, 26)
Ab-IC12-Denmark-1 (Egypt)	AMA341	BioSample: SAMN03160609 (SRA: SRS10660621, BioProject: PRJNA514245)	Denmark (travel to Egypt)	Dec 2012	Respiratory secretions	Odense University Hospital	–	Hammerum et al., 2015	158 (41, 42, 13, 1, 5, 4, 14)	499 (24, 92, 96, 11, 49, 162, 26)
Ab-IC12-Lebanon-1 (Iraq)	ACI/F1_ACN_76	Abau_740	Lebanon	2008	Wound	American University of Beirut Medical Center	Iraqi patient	This study (from Toni)	158 (41, 42, 13, 1, 5, 4, 14)	499 (24, 92, 96, 11, 49, 162, 26)
Ab-IC12-Lebanon-2 (Iraq)	ACI/I5_ACN_90	Abau_774	Lebanon	2008	Wound	American University of Beirut Medical Center	Iraqi patient	This study (from Toni)	158 (41, 42, 13, 1, 5, 4, 14)	499 (24, 92, 96, 11, 49, 162, 26)
Ab-IC12-Lebanon-3 (Iraq)	ACN_R4151	Abau_584	Lebanon	2012	Wound	American University of Beirut Medical Center	Iraqi patient	This study (from Toni)	158 (41, 42, 13, 1, 5, 4, 14)	499 (24, 92, 96, 11, 49, 162, 26)
Ab-IC12-Lebanon-4	–	ACN1-Sample12	Lebanon	2011-2013	Urine culture	Nini Hospital, Tripoli	Imipenem susceptible	Rafei et al., 2015	158 (41, 42, 13, 1, 5, 4, 14)	499 (24, 92, 96, 11, 49, 162, 26)
Ab-IC12-Lebanon-5 (Syria)	–	164_Tony	Lebanon	Feb 2018	Wound	American University of Beirut Medical Center	Syrian patient - war wound	This study (from Toni)	158 (41, 42, 13, 1, 5, 4, 14)	499 (24, 92, 96, 11, 49, 162, 26)
Ab-IC12-Belgium-1	AB32-VUB	BioSample: SAMN19493852 (SRA: SRS9122568, BioProject: PRJNA734485)	Belgium	2014	Endotracheal aspirate	Not available	–	Valcek et al., 2022	158 (41, 42, 13, 1, 5, 4, 14)	499 (24, 92, 96, 11, 49, 162, 26)
Ab-IC12-Ireland-1	1560430	BioSample: SAMEA7171859 (SRA: ERS4932303, BioProject: PRJEB27899)	Ireland	2016	Bodily fluids	Not available	–	Seifert et al., 2020; Seifert et al., 2023	158 (41, 42, 13, 1, 5, 4, 14)	499 (24, 92, 96, 11, 49, 162, 26)
Ab-IC12-Afghanistan-1	MRSN20070	–	Afghanistan	2013	Not available	Not available	Naval Medical Research Unit (NAMRU)	This study (from Walter Reed)	158 (41, 42, 13, 1, 5, 4, 14)	499 (24, 92, 96, 11, 49, 162, 26)
Ab-IC12-Jordan-1	MRSN505383	–	Jordan	May 2016	Unknown	Not available	Naval Medical Research Unit (NAMRU)	This study (from Walter Reed)	158 (41, 42, 13, 1, 5, 4, 14)	499 (24, 92, 96, 11, 49, 162, 26)
Ab-IC12-Jordan-2	MRSN505505	–	Jordan	May 2016	Unknown	Not available	Naval Medical Research Unit (NAMRU)	This study (from Walter Reed)	158 (41, 42, 13, 1, 5, 4, 14)	499 (24, 92, 96, 11, 49, 162, 26)
Ab-IC12-Jordan-3	MRSN505532	–	Jordan	May 2016	Unknown	Not available	Naval Medical Research Unit (NAMRU)	This study (from Walter Reed)	158 (41, 42, 13, 1, 5, 4, 14)	499 (24, 92, 96, 11, 49, 162, 26)
Ab-IC12-Peru-1	MRSN15151	–	Peru	2012-10-01	Wound	Not available	Naval Medical Research Unit (NAMRU)	This study (from Walter Reed)	158 (41, 42, 13, 1, 5, 4, 14)	499 (24, 92, 96, 11, 49, 162, 26)
Ab-IC12-Peru-2	MRSN22111	–	Peru	May 2013	Wound	Not available	Naval Medical Research Unit (NAMRU)	This study (from Walter Reed)	158 (41, 42, 13, 1, 5, 4, 14)	499 (24, 92, 96, 11, 49, 162, 26)
Ab-IC12-Peru-3	MRSN636940	–	Peru	March 2016	Unknown	Not available	Naval Medical Research Unit (NAMRU)	This study (from Walter Reed)	158 (41, 42, 13, 1, 5, 4, 14)	499 (24, 92, 96, 11, 49, 162, 26)
Ab-IC12-Peru-4	MRSN636958	–	Peru	March 2016	Unknown	Not available	Naval Medical Research Unit (NAMRU)	This study (from Walter Reed)	158 (41, 42, 13, 1, 5, 4, 14)	499 (24, 92, 96, 11, 49, 162, 26)
Ab-IC12-Denmark-2 (Turkey)	CPO20190103	BioSample: SAMEA8755929 (SRA: ERS6435492, BioProject: PRJEB45009) / BioSample: SAMEA112948124 (SRA: ERS14948700, BioProject: PRJEB60981)	Denmark (travel to Turkey)	2019	Rectal screen	Not available	–	Westerholt et al., 2021	158 (41, 42, 13, 1, 5, 4, 14)	499 (24, 92, 96, 11, 49, 162, 26)
Ab-IC12-Denmark-3 (Egypt)	AMA004396	BioSample: SAMEA112948125 (SRA: ERS14948701; BioProject: PRJEB60981)	Denmark (travel to Egypt)	May 2022	Urine culture	Not available	–	Hansen et al., 2023	158 (41, 42, 13, 1, 5, 4, 14)	499 (24, 92, 96, 11, 49, 162, 26)

## Sheet: Supplementary Table S4
Supplementary Table S4. Genomic characterization of 60 International Clone 12 isolates with focus on mobile genetic elements and antibiotic resistance genes.
Epidemiological data	Whole genome sequence (long reads)	Chromosmal genes			pIC12-1 (repABSDF_p20001, R3-T10)				pIC12-2 (repAci6, RP-T1)						pIC12-3 (repAci25, R3-T14) (Karah et al., 2020)		pRAY* (Hamidian et al., 2012)		pIC12-4 (repM, WP_019767308.1)		pIC12-5		pIC12-6 (repM, WP_000818856.1, R3-T3)			pIC12-7		pIC12-8 / pMAC (repAci9-like, WP_127262067.1, R3-T13)		pIC12-9		pIC12-10 = pA297-3		Genomic resistance island (RI-1)		Other resistance genes or genetic elements
Isolate name		blaOXA-51-like*	ampC	comM	Version	Size (bp)	Comment	AMR genes	Version	Size (bp)	Comment	MITE	Tn2008	ISAba125 or TnaphA6	Size (bp)	AMR genes	Size (bp)	AMR genes	Size (bp)	AMR genes	Size (bp)	AMR genes	Size (bp)	Comments	AMR genes	Size (bp)	AMR genes	Size (bp)	AMR genes	Size (bp)	AMR genes	Size (bp)	AMR genes	Size (bp)	AMR genes
Ab-IC12-Kuwait-1	Yes	blaOXA-65 (100%)	ampC-43 = blaADC-117 (100%)	Not interrupted	pIC12-1a	9539	–	–	pIC12-2a	81582	–	MITEAb-IC12 (MITE, ΔintI1, blaGES-11, aacA4, dfrA7, ΔqacE1, sul1, orf5, orf6, MITE)	Tn2008 (ISAba1, blaOXA-23)	TnaphA6 (ISAba125, aphA6a, ISAba125)	–	–	–	–	–	–	–	–	–	–	–	–	–	–	–	–	–	–	–	–	–	–	–	–	–	–
Ab-IC12-Kuwait-2	No	blaOXA-65 (100%)	ampC-43 = blaADC-117 (100%)	Not interrupted	pIC12-1a	9539	–	–	pIC12-2a	81582	–	MITEAb-IC12 (MITE, ΔintI1, blaGES-11, aacA4, dfrA7, ΔqacE1, sul1, orf5, orf6, MITE)	Tn2008 (ISAba1, blaOXA-23)	TnaphA6 (ISAba125, aphA6a, ISAba125)	–	–	–	–	–	–	–	–	–	–	–	–	–	–	–	–	–	–	–	–	–	–	–	–	–	–
Ab-IC12-Kuwait-3	No	blaOXA-65 (100%)	ampC-43 = blaADC-117 (100%)	Not interrupted	pIC12-1a	9539	–	–	pIC12-2a	81582	–	MITEAb-IC12 (MITE, ΔintI1, blaGES-11, aacA4, dfrA7, ΔqacE1, sul1, orf5, orf6, MITE)	Tn2008 (ISAba1, blaOXA-23)	TnaphA6 (ISAba125, aphA6a, ISAba125)	–	–	–	–	–	–	–	–	–	–	–	–	–	–	–	–	–	–	–	–	–	–	–	–	–	–
Ab-IC12-Kuwait-4	No	blaOXA-65 (100%)	ampC-43 = blaADC-117 (100%)	Not interrupted	pIC12-1a	9539	–	–	pIC12-2a	81582	–	MITEAb-IC12 (MITE, ΔintI1, blaGES-11, aacA4, dfrA7, ΔqacE1, sul1, orf5, orf6, MITE)	Tn2008 (ISAba1, blaOXA-23)	TnaphA6 (ISAba125, aphA6a, ISAba125)	–	–	–	–	–	–	–	–	–	–	–	–	–	–	–	–	–	–	–	–	–	–	–	–	–	–
Ab-IC12-Kuwait-5	No	blaOXA-65 (100%)	ampC-43 = blaADC-117 (100%)	Not interrupted	pIC12-1a	9539	–	–	pIC12-2a	81582	–	MITEAb-IC12 (MITE, ΔintI1, blaGES-11, aacA4, dfrA7, ΔqacE1, sul1, orf5, orf6, MITE)	Tn2008 (ISAba1, blaOXA-23)	TnaphA6 (ISAba125, aphA6a, ISAba125)	–	–	–	–	–	–	–	–	–	–	–	–	–	–	–	–	–	–	–	–	–	–	–	–	–	–
Ab-IC12-Kuwait-6	No	blaOXA-65 (100%)	ampC-43 = blaADC-117 (100%)	Not interrupted	pIC12-1a	9539	–	–	pIC12-2a	81582	–	MITEAb-IC12 (MITE, ΔintI1, blaGES-11, aacA4, dfrA7, ΔqacE1, sul1, orf5, orf6, MITE)	Tn2008 (ISAba1, blaOXA-23)	TnaphA6 (ISAba125, aphA6a, ISAba125)	–	–	–	–	–	–	–	–	–	–	–	–	–	–	–	–	–	–	–	–	–	–	–	–	–	–
Ab-IC12-Kuwait-7	No	blaOXA-65 (100%)	ampC-43 = blaADC-117 (100%)	Not interrupted	pIC12-1a	9539	–	–	pIC12-2a	81582	–	MITEAb-IC12 (MITE, ΔintI1, blaGES-11, aacA4, dfrA7, ΔqacE1, sul1, orf5, orf6, MITE)	Tn2008 (ISAba1, blaOXA-23)	TnaphA6 (ISAba125, aphA6a, ISAba125)	–	–	–	–	–	–	–	–	–	–	–	–	–	–	–	–	–	–	–	–	–	–	–	–	–	–
Ab-IC12-Kuwait-8	No	blaOXA-65 (100%)	ampC-43 = blaADC-117 (100%)	Not interrupted	pIC12-1a	9539	–	–	pIC12-2a	81582	–	MITEAb-IC12 (MITE, ΔintI1, blaGES-11, aacA4, dfrA7, ΔqacE1, sul1, orf5, orf6, MITE)	Tn2008 (ISAba1, blaOXA-23)	TnaphA6 (ISAba125, aphA6a, ISAba125)	–	–	–	–	–	–	–	–	–	–	–	–	–	–	–	–	–	–	–	–	–	–	–	–	–	–
Ab-IC12-Kuwait-9	No	blaOXA-65 (100%)	ampC-43 = blaADC-117 (100%)	Not interrupted	pIC12-1a	9539	–	–	pIC12-2a	81582	–	MITEAb-IC12 (MITE, ΔintI1, blaGES-11, aacA4, dfrA7, ΔqacE1, sul1, orf5, orf6, MITE)	Tn2008 (ISAba1, blaOXA-23)	TnaphA6 (ISAba125, aphA6a, ISAba125)	–	–	–	–	–	–	–	–	–	–	–	–	–	–	–	–	–	–	–	–	–	–	–	–	–	–
Ab-IC12-Kuwait-10	No	blaOXA-65 (100%)	ampC-43 = blaADC-117 (100%)	Not interrupted	pIC12-1a	9539	–	–	pIC12-2a	81582	–	MITEAb-IC12 (MITE, ΔintI1, blaGES-11, aacA4, dfrA7, ΔqacE1, sul1, orf5, orf6, MITE)	Tn2008 (ISAba1, blaOXA-23)	TnaphA6 (ISAba125, aphA6a, ISAba125)	–	–	–	–	–	–	–	–	–	–	–	–	–	–	–	–	–	–	–	–	–	–	–	–	–	–
Ab-IC12-Kuwait-11	No	blaOXA-65 (100%)	ampC-43 = blaADC-117 (100%)	Not interrupted	pIC12-1a	9539	–	–	pIC12-2a	81582	–	MITEAb-IC12 (MITE, ΔintI1, blaGES-11, aacA4, dfrA7, ΔqacE1, sul1, orf5, orf6, MITE)	Tn2008 (ISAba1, blaOXA-23)	TnaphA6 (ISAba125, aphA6a, ISAba125)	–	–	–	–	–	–	–	–	–	–	–	–	–	–	–	–	–	–	–	–	–	–	–	–	–	–
Ab-IC12-Kuwait-12	No	blaOXA-65 (100%)	ampC-43 = blaADC-117 (100%)	Not interrupted	pIC12-1a	9539	–	–	pIC12-2a	81582	–	MITEAb-IC12 (MITE, ΔintI1, blaGES-11, aacA4, dfrA7, ΔqacE1, sul1, orf5, orf6, MITE)	Tn2008 (ISAba1, blaOXA-23)	TnaphA6 (ISAba125, aphA6a, ISAba125)	–	–	–	–	–	–	–	–	–	–	–	–	–	–	–	–	–	–	–	–	–	–	–	–	–	–
Ab-IC12-Kuwait-13	No	blaOXA-65 (100%)	ampC-43 = blaADC-117 (100%)	Not interrupted	pIC12-1a	9539	–	–	pIC12-2a	81582	–	MITEAb-IC12 (MITE, ΔintI1, blaGES-11, aacA4, dfrA7, ΔqacE1, sul1, orf5, orf6, MITE)	Tn2008 (ISAba1, blaOXA-23)	TnaphA6 (ISAba125, aphA6a, ISAba125)	–	–	–	–	–	–	–	–	–	–	–	–	–	–	–	–	–	–	–	–	–	–	–	–	–	–
Ab-IC12-Kuwait-14	No	blaOXA-65 (100%)	ampC-43 = blaADC-117 (100%)	Not interrupted	pIC12-1a	9539	–	–	pIC12-2a	81582	–	MITEAb-IC12 (MITE, ΔintI1, blaGES-11, aacA4, dfrA7, ΔqacE1, sul1, orf5, orf6, MITE)	Tn2008 (ISAba1, blaOXA-23)	TnaphA6 (ISAba125, aphA6a, ISAba125)	–	–	–	–	–	–	–	–	–	–	–	–	–	–	–	–	–	–	–	–	–	–	–	–	–	–
Ab-IC12-Kuwait-15	No	blaOXA-65 (100%)	ampC-43 = blaADC-117 (100%)	Not interrupted	pIC12-1a	9539	–	–	pIC12-2a	81582	–	MITEAb-IC12 (MITE, ΔintI1, blaGES-11, aacA4, dfrA7, ΔqacE1, sul1, orf5, orf6, MITE)	Tn2008 (ISAba1, blaOXA-23)	TnaphA6 (ISAba125, aphA6a, ISAba125)	–	–	–	–	–	–	–	–	–	–	–	–	–	–	–	–	–	–	–	–	–	–	–	–	–	–
Ab-IC12-Kuwait-16	No	blaOXA-65 (100%)	ampC-43 = blaADC-117 (100%)	Not interrupted	pIC12-1a	9539	–	–	pIC12-2b	80687	ISAba125 instead of TnaphA6, second copy of ISAba125 (reversed)	MITEAb-IC12 (MITE, ΔintI1, blaGES-11, aacA4, dfrA7, ΔqacE1, sul1, orf5, orf6, MITE)	Tn2008 (ISAba1, blaOXA-23)	ISAba125	–	–	–	–	–	–	–	–	–	–	–	–	–	–	–	–	–	–	–	–	–	–	–	–	–	–
Ab-IC12-Kuwait-17	No	blaOXA-65 (100%)	ampC-43 = blaADC-117 (100%)	Not interrupted	pIC12-1a	9539	–	–	pIC12-2a	81582	–	MITEAb-IC12 (MITE, ΔintI1, blaGES-11, aacA4, dfrA7, ΔqacE1, sul1, orf5, orf6, MITE)	Tn2008 (ISAba1, blaOXA-23)	TnaphA6 (ISAba125, aphA6a, ISAba125)	–	–	–	–	–	–	–	–	–	–	–	–	–	–	–	–	–	–	–	–	–	–	–	–	–	–
Ab-IC12-Kuwait-18	No	blaOXA-65 (100%)	ampC-43 = blaADC-117 (100%)	Not interrupted	pIC12-1a	9539	–	–	pIC12-2b	80687	ISAba125 instead of TnaphA6, second copy of ISAba125 (reversed)	MITEAb-IC12 (MITE, ΔintI1, blaGES-11, aacA4, dfrA7, ΔqacE1, sul1, orf5, orf6, MITE)	Tn2008 (ISAba1, blaOXA-23)	ISAba125	–	–	–	–	–	–	–	–	–	–	–	–	–	–	–	–	–	–	–	–	–	–	–	–	–	–
Ab-IC12-Kuwait-19	No	blaOXA-65 (100%)	ampC-43 = blaADC-117 (100%)	Not interrupted	pIC12-1b	8495	A segment of 1044 bp was missing	–	pIC12-2a	81582	–	MITEAb-IC12 (MITE, ΔintI1, blaGES-11, aacA4, dfrA7, ΔqacE1, sul1, orf5, orf6, MITE)	Tn2008 (ISAba1, blaOXA-23)	TnaphA6 (ISAba125, aphA6a, ISAba125)	–	–	–	–	–	–	–	–	–	–	–	–	–	–	–	–	–	–	–	–	–	–	–	–	–	–
Ab-IC12-Kuwait-20	No	blaOXA-65 (100%)	ampC-43 = blaADC-117 (100%)	Not interrupted	pIC12-1a	9539	–	–	pIC12-2a	81582	–	MITEAb-IC12 (MITE, ΔintI1, blaGES-11, aacA4, dfrA7, ΔqacE1, sul1, orf5, orf6, MITE)	Tn2008 (ISAba1, blaOXA-23)	TnaphA6 (ISAba125, aphA6a, ISAba125)	–	–	–	–	–	–	–	–	–	–	–	–	–	–	–	–	–	–	–	–	–	–	–	–	–	–
Ab-IC12-Kuwait-21	No	blaOXA-65 (100%)	ampC-43 = blaADC-117 (100%)	Not interrupted	pIC12-1b	8495	–	–	pIC12-2a	81582	–	MITEAb-IC12 (MITE, ΔintI1, blaGES-11, aacA4, dfrA7, ΔqacE1, sul1, orf5, orf6, MITE)	Tn2008 (ISAba1, blaOXA-23)	TnaphA6 (ISAba125, aphA6a, ISAba125)	–	–	–	–	–	–	–	–	–	–	–	–	–	–	–	–	–	–	–	–	–	–	–	–	–	–
Ab-IC12-Kuwait-22	No	blaOXA-65 (100%)	ampC-43 = blaADC-117 (100%)	Not interrupted	pIC12-1a	9539	–	–	pIC12-2a	81582	–	MITEAb-IC12 (MITE, ΔintI1, blaGES-11, aacA4, dfrA7, ΔqacE1, sul1, orf5, orf6, MITE)	Tn2008 (ISAba1, blaOXA-23)	TnaphA6 (ISAba125, aphA6a, ISAba125)	–	–	–	–	–	–	–	–	–	–	–	–	–	–	–	–	–	–	–	–	–	–	–	–	–	–
Ab-IC12-Kuwait-23	No	blaOXA-65 (100%)	ampC-43 = blaADC-117 (100%)	Not interrupted	pIC12-1a	9539	–	–	pIC12-2a	81582	–	MITEAb-IC12 (MITE, ΔintI1, blaGES-11, aacA4, dfrA7, ΔqacE1, sul1, orf5, orf6, MITE)	Tn2008 (ISAba1, blaOXA-23)	TnaphA6 (ISAba125, aphA6a, ISAba125)	–	–	–	–	–	–	–	–	–	–	–	–	–	–	–	–	–	–	–	–	–	–	–	–	–	–
Ab-IC12-Kuwait-24	No	blaOXA-65 (100%)	ampC-43 = blaADC-117 (100%)	Not interrupted	pIC12-1a	9539	–	–	pIC12-2b	80687	ISAba125 instead of TnaphA6, second copy of ISAba125 (reversed)	MITEAb-IC12 (MITE, ΔintI1, blaGES-11, aacA4, dfrA7, ΔqacE1, sul1, orf5, orf6, MITE)	Tn2008 (ISAba1, blaOXA-23)	ISAba125	–	–	–	–	–	–	–	–	–	–	–	–	–	–	–	–	–	–	–	–	–	–	–	–	–	–
Ab-IC12-Kuwait-25	No	blaOXA-65 (100%)	ampC-43 = blaADC-117 (100%)	Not interrupted	pIC12-1b	8496	A segment of 1044 bp was missing	–	pIC12-2a	81582	–	MITEAb-IC12 (MITE, ΔintI1, blaGES-11, aacA4, dfrA7, ΔqacE1, sul1, orf5, orf6, MITE)	Tn2008 (ISAba1, blaOXA-23)	TnaphA6 (ISAba125, aphA6a, ISAba125)	–	–	–	–	–	–	–	–	–	–	–	–	–	–	–	–	–	–	–	–	–	–	–	–	–	–
Ab-IC12-Kuwait-26	No	blaOXA-65 (100%)	ampC-43 = blaADC-117 (100%)	Not interrupted	pIC12-1b	8495	A segment of 1044 bp was missing	–	pIC12-2a	81582	–	MITEAb-IC12 (MITE, ΔintI1, blaGES-11, aacA4, dfrA7, ΔqacE1, sul1, orf5, orf6, MITE)	Tn2008 (ISAba1, blaOXA-23)	TnaphA6 (ISAba125, aphA6a, ISAba125)	–	–	–	–	–	–	–	–	–	–	–	–	–	–	–	–	–	–	–	–	–	–	–	–	–	–
Ab-IC12-Kuwait-27	No	blaOXA-65 (100%)	ampC-43 = blaADC-117 (100%)	Not interrupted	pIC12-1b	8496	A segment of 1044 bp was missing	–	pIC12-2a	81582	–	MITEAb-IC12 (MITE, ΔintI1, blaGES-11, aacA4, dfrA7, ΔqacE1, sul1, orf5, orf6, MITE)	Tn2008 (ISAba1, blaOXA-23)	TnaphA6 (ISAba125, aphA6a, ISAba125)	–	–	–	–	–	–	–	–	–	–	–	–	–	–	–	–	–	–	–	–	–	–	–	–	–	–
Ab-IC12-Kuwait-28	No	blaOXA-65 (100%)	ampC-43 = blaADC-117 (100%)	Not interrupted	pIC12-1a	9539	–	–	pIC12-2c	79598	ISAba125 instead of TnaphA6	MITEAb-IC12 (MITE, ΔintI1, blaGES-11, aacA4, dfrA7, ΔqacE1, sul1, orf5, orf6, MITE)	Tn2008 (ISAba1, blaOXA-23)	ISAba125	–	–	–	–	–	–	–	–	–	–	–	–	–	–	–	–	–	–	–	–	–	–	–	–	–	–
Ab-IC12-Iraq-1	No	blaOXA-65 (100%)	ampC-43 = blaADC-117 (100%)	Not interrupted	pIC12-1a	9539	–	–	–	–	–	–	–	–	–	–	–	–	–	–	–	–	–	–	–	–	–	–	–	–	–	–	–	–	–	–	–	–	–	–
Ab-IC12-Pakistan-1	No	blaOXA-65 (100%)	ampC-43 = blaADC-117 (100%)	Not interrupted	pIC12-1a	9539	–	–	pIC12-2d	77591	Missing ISAba1, missing Tn2008	MITEAb-IC12 (MITE, ΔintI1, blaGES-11, aacA4, dfrA7, ΔqacE1, sul1, orf5, orf6, MITE)	–	TnaphA6 (ISAba125, aphA6a, ISAba125)	–	–	–	–	–	–	–	–	–	–	–	–	–	–	–	–	–	–	–	–	–	–	–	–	–	–
Ab-IC12-Pakistan-2	No	blaOXA-65 (100%)	ampC-43 = blaADC-117 (100%)	Not interrupted	pIC12-1a	9539	–	–	pIC12-2a	81582	–	MITEAb-IC12 (MITE, ΔintI1, blaGES-11, aacA4, dfrA7, ΔqacE1, sul1, orf5, orf6, MITE)	Tn2008 (ISAba1, blaOXA-23)	TnaphA6 (ISAba125, aphA6a, ISAba125)	13351	msr(E), mph(E)	–	–	–	–	–	–	–	–	–	–	–	–	–	–	–	–	–	–	–	–	–	–	–	–
Ab-IC12-Pakistan-3	No	blaOXA-65 (100%)	ampC-43 = blaADC-117 (100%)	Not interrupted	pIC12-1a	9539	–	–	pIC12-2a	81582	–	MITEAb-IC12 (MITE, ΔintI1, blaGES-11, aacA4, dfrA7, ΔqacE1, sul1, orf5, orf6, MITE)	Tn2008 (ISAba1, blaOXA-23)	TnaphA6 (ISAba125, aphA6a, ISAba125)	13351	msr(E), mph(E)	–	–	–	–	–	–	–	–	–	–	–	–	–	–	–	–	–	–	–	–	–	–	–	–
Ab-IC12-Pakistan-4	No	blaOXA-65 (100%)	ampC-43 = blaADC-117 (100%)	Not interrupted	pIC12-1a	9539	–	–	pIC12-2a	81582	–	MITEAb-IC12 (MITE, ΔintI1, blaGES-11, aacA4, dfrA7, ΔqacE1, sul1, orf5, orf6, MITE)	Tn2008 (ISAba1, blaOXA-23)	TnaphA6 (ISAba125, aphA6a, ISAba125)	13351	msr(E), mph(E)	–	–	–	–	–	–	–	–	–	–	–	–	–	–	–	–	–	–	–	–	–	–	–	–
Ab-IC12-Saudi-Arabia-1	Yes	blaOXA-65 (100%)	ampC-43 = blaADC-117 (100%)	Not interrupted	pIC12-1a	9539	–	–	pIC12-2a	81582	–	MITEAb-IC12 (MITE, ΔintI1, blaGES-11, aacA4, dfrA7, ΔqacE1, sul1, orf5, orf6, MITE)	Tn2008 (ISAba1, blaOXA-23)	TnaphA6 (ISAba125, aphA6a, ISAba125)	–	–	6078	aadB	–	–	–	–	–	–	–	–	–	–	–	–	–	–	–	–	–	–	–	–	–	–
Ab-IC12-Saudi-Arabia-2	Yes	blaOXA-65 (100%)	ampC-43 = blaADC-117 (100%)	Not interrupted	pIC12-1a	9539	–	–	pIC12-2a	81582	–	MITEAb-IC12 (MITE, ΔintI1, blaGES-11, aacA4, dfrA7, ΔqacE1, sul1, orf5, orf6, MITE)	Tn2008 (ISAba1, blaOXA-23)	TnaphA6 (ISAba125, aphA6a, ISAba125)	–	–	6078	aadB	–	–	–	–	–	–	–	–	–	–	–	–	–	–	–	–	–	–	–	–	–	–
Ab-IC12-Egypt-1	Yes	blaOXA-65 (100%)	ampC-43 = blaADC-117 (100%)	Not interrupted	pIC12-1c	16559	A segment of 7020 bp was inserted	msr(E), mph(E)	pIC12-2e	82630	ISAba12-like (1011/1039)	MITEAb-IC12 (MITE, ΔintI1, blaGES-11, aacA4, dfrA7, ΔqacE1, sul1, orf5, orf6, MITE)	Tn2008 (ISAba1, blaOXA-23)	TnaphA6 (ISAba125, aphA6a, ISAba125)	–	–	6078	aadB	5501	–	–	–	–	–	–	–	–	–	–	–	–	–	–	–	–	–	–	–	–	–
Ab-IC12-Egypt-2	No	blaOXA-65 (100%)	ampC-43 = blaADC-117 (100%)	Not interrupted	pIC12-1c	16559	A segment of 7020 bp was inserted	msr(E), mph(E)	pIC12-2e	82630	ISAba12-like (1011/1039)	MITEAb-IC12 (MITE, ΔintI1, blaGES-11, aacA4, dfrA7, ΔqacE1, sul1, orf5, orf6, MITE)	Tn2008 (ISAba1, blaOXA-23)	TnaphA6 (ISAba125, aphA6a, ISAba125)	–	–	6078	aadB	5501	–	–	–	–	–	–	–	–	–	–	–	–	–	–	–	–	–	–	–	–	–
Ab-IC12-Egypt-3	No	blaOXA-65 (100%)	ampC-43 = blaADC-117 (100%)	Not interrupted	pIC12-1c	16559	A segment of 7020 bp was inserted	msr(E), mph(E)	pIC12-2e	82630	ISAba12-like (1011/1039)	MITEAb-IC12 (MITE, ΔintI1, blaGES-11, aacA4, dfrA7, ΔqacE1, sul1, orf5, orf6, MITE)	Tn2008 (ISAba1, blaOXA-23)	TnaphA6 (ISAba125, aphA6a, ISAba125)	–	–	6078	aadB	5501	–	–	–	–	–	–	–	–	–	–	–	–	–	–	–	–	–	–	–	–	–
Ab-IC12-Egypt-4	Yes	blaOXA-65 (100%)	ampC-43 = blaADC-117 (100%)	Not interrupted	pIC12-1a	9539	–	–	pIC12-2e	82630	ISAba12-like (1011/1039)	MITEAb-IC12 (MITE, ΔintI1, blaGES-11, aacA4, dfrA7, ΔqacE1, sul1, orf5, orf6, MITE)	Tn2008 (ISAba1, blaOXA-23)	TnaphA6 (ISAba125, aphA6a, ISAba125)	–	–	–	–	5501	–	–	–	–	–	–	–	–	–	–	–	–	–	–	–	–	–	–	–	–	–
Ab-IC12-Egypt-5	No	blaOXA-65 (100%)	ampC-43 = blaADC-117 (100%)	Not interrupted	pIC12-1c	16559	A segment of 7020 bp was inserted	msr(E), mph(E)	pIC12-2e	82630	ISAba12-like (1011/1039)	MITEAb-IC12 (MITE, ΔintI1, blaGES-11, aacA4, dfrA7, ΔqacE1, sul1, orf5, orf6, MITE)	Tn2008 (ISAba1, blaOXA-23)	TnaphA6 (ISAba125, aphA6a, ISAba125)	–	–	–	–	5501	–	–	–	–	–	–	–	–	–	–	–	–	–	–	–	–	–	–	–	–	–
Ab-IC12-Egypt-6	Yes	blaOXA-65 (100%)	ampC-43 = blaADC-117 (100%)	Not interrupted	pIC12-1c	16559	A segment of 7020 bp was inserted	msr(E), mph(E)	pIC12-2e	82630	ISAba12-like (1011/1039)	MITEAb-IC12 (MITE, ΔintI1, blaGES-11, aacA4, dfrA7, ΔqacE1, sul1, orf5, orf6, MITE)	Tn2008 (ISAba1, blaOXA-23)	TnaphA6 (ISAba125, aphA6a, ISAba125)	–	–	–	–	5501	–	–	–	–	–	–	–	–	–	–	–	–	–	–	–	–	–	–	–	–	–
Ab-IC12-Egypt-7	No	blaOXA-65 (100%)	ampC-43 = blaADC-117 (100%)	Not interrupted	pIC12-1d	17200	A segment of 7661 bp was inserted	msr(E), mph(E)	pIC12-2e	82630	ISAba12-like (1011/1039)	MITEAb-IC12 (MITE, ΔintI1, blaGES-11, aacA4, dfrA7, ΔqacE1, sul1, orf5, orf6, MITE)	Tn2008 (ISAba1, blaOXA-23)	TnaphA6 (ISAba125, aphA6a, ISAba125)	–	–	–	–	–	–	–	–	–	–	–	–	–	–	–	–	–	–	–	–	–	–	–	–	–	–
Ab-IC12-Denmark-1 (Egypt)	No	blaOXA-65 (100%)	ampC-43 = blaADC-117 (100%)	Not interrupted	pIC12-1e	22905	A segment of 13366 bp was inserted	msr(E), mph(E)	pIC12-2e	82630	ISAba12-like (1011/1039)	MITEAb-IC12 (MITE, ΔintI1, blaGES-11, aacA4, dfrA7, ΔqacE1, sul1, orf5, orf6, MITE)	Tn2008 (ISAba1, blaOXA-23)	TnaphA6 (ISAba125, aphA6a, ISAba125)	–	–	6078	aadB	5501	–	–	–	–	–	–	–	–	–	–	–	–	–	–	–	–	–	–	–	–	–
Ab-IC12-Lebanon-1 (Iraq)	Yes	blaOXA-65 (100%)	ampC-43 = blaADC-117 (100%)	Not interrupted	pIC12-1b	8495	A segment of 1044 bp was missing	–	pIC12-2a	81582	–	MITEAb-IC12 (MITE, ΔintI1, blaGES-11, aacA4, dfrA7, ΔqacE1, sul1, orf5, orf6, MITE)	Tn2008 (ISAba1, blaOXA-23)	TnaphA6 (ISAba125, aphA6a, ISAba125)	–	–	–	–	–	–	–	–	–	–	–	–	–	–	–	–	–	–	–	–	–	–	–	–	–	–
Ab-IC12-Lebanon-2 (Iraq)	Yes	blaOXA-65 (100%)	ampC-43 = blaADC-117 (100%)	Not interrupted	pIC12-1b	8495	A segment of 1044 bp was missing	–	pIC12-2a	81582	–	MITEAb-IC12 (MITE, ΔintI1, blaGES-11, aacA4, dfrA7, ΔqacE1, sul1, orf5, orf6, MITE)	Tn2008 (ISAba1, blaOXA-23)	TnaphA6 (ISAba125, aphA6a, ISAba125)	–	–	–	–	–	–	–	–	–	–	–	–	–	–	–	–	–	–	–	–	–	–	–	–	–	–
Ab-IC12-Lebanon-3 (Iraq)	Yes	blaOXA-65 (100%)	ampC-43 = blaADC-117 (100%)	Not interrupted	pIC12-1b	8495	A segment of 1044 bp was missing	–	pIC12-2a	81582	–	MITEAb-IC12 (MITE, ΔintI1, blaGES-11, aacA4, dfrA7, ΔqacE1, sul1, orf5, orf6, MITE)	Tn2008 (ISAba1, blaOXA-23)	TnaphA6 (ISAba125, aphA6a, ISAba125)	–	–	–	–	–	–	–	–	–	–	–	–	–	–	–	–	–	–	–	–	–	–	–	–	–	–
Ab-IC12-Lebanon-4	No	blaOXA-65 (100%)	ampC-43 = blaADC-117 (100%)	Not interrupted	pIC12-1f	8251	A segment of 1288 bp was missing	–	–	–	–	–	–	–	–	–	–	–	–	–	–	–	–	–	–	–	–	–	–	–	–	–	–	–	–	–	–	–	–	–
Ab-IC12-Lebanon-5 (Syria)	No	blaOXA-65 (100%)	ampC-43 = blaADC-117 (100%)	Not interrupted	pIC12-1f	8251	A segment of 1288 bp was missing	–	repAci6-negative	Not applicable	Missing ISAba1, missing Tn2008, MITEAb-IC12-extended instead of MITEAb-IC12, ISAba125 instead of TnaphA6	MITEAb-IC12-extended (MITE, intI, aadB, cmlA1, aadA2b, strA, strB, ΔintI1, blaGES-11, aacA4, dfrA7, ΔqacE1, sul1, orf5, orf6, MITE)	–	ISAba125	–	–	–	–	–	–	–	–	–	–	–	–	–	–	–	–	–	–	–	–	–	–	–	–	–	–
Ab-IC12-Belgium-1	No	blaOXA-65 (100%)	ampC-43 = blaADC-117 (100%)	Not interrupted	pIC12-1f	8251	A segment of 1288 bp was missing	–	pIC12-2f	88562	Missing ISAba1, TnCARB-49 inserted, MITEAb-IC12-extended instead of MITEAb-IC12, Tn2008 inserted in different site	MITEAb-IC12-extended (MITE, intI, aadB, cmlA1, aadA2b, strA, strB, ΔintI1, blaGES-12, aacA4, dfrA7, ΔqacE1, sul1, orf5, orf6, MITE)	Tn2008 (ISAba1, blaOXA-23)	TnaphA6 (ISAba125, aphA6a, ISAba125)	–	–	–	–	–	–	–	–	–	–	–	–	–	–	–	–	–	–	–	–	–	–	–	–	–	–
Ab-IC12-Ireland-1	No	blaOXA-65 (100%)	ampC-43 = blaADC-117 (100%)	Not interrupted	pIC12-1f	8251	A segment of 1288 bp was missing	–	repAci6-negative	Not applicable	TnCARB-49 inserted, MITEAb-IC12-extended instead of MITEAb-IC12, Tn2008 inserted in different site	MITEAb-IC12-extended (MITE, intI, aadB, cmlA1, aadA2b, strA, strB, ΔintI1, blaGES-12, aacA4, dfrA7, ΔqacE1, sul1, orf5, orf6, MITE)	Tn2008 (ISAba1, blaOXA-23)	TnaphA6 (ISAba125, aphA6a, ISAba125)	–	–	–	–	–	–	–	–	–	–	–	–	–	–	–	–	–	–	–	–	–	–	–	–	–	–
Ab-IC12-Afghanistan-1	Yes	blaOXA-65 (100%)	ampC-43 = blaADC-117 (100%)	Not interrupted	pIC12-1a	9539	–	–	pIC12-2a	81582	–	MITEAb-IC12 (MITE, ΔintI1, blaGES-11, aacA4, dfrA7, ΔqacE1, sul1, orf5, orf6, MITE)	Tn2008 (ISAba1, blaOXA-23)	TnaphA6 (ISAba125, aphA6a, ISAba125)	–	–	–	–	–	–	–	–	–	–	–	–	–	–	–	–	–	–	–	–	–	–	–	–	–	–
Ab-IC12-Jordan-1	Yes	blaOXA-65 (100%)	ampC-43 = blaADC-117 (100%)	Interrupted, AbaR4, Tn2006 (ISAba1, orf, orf, orf, blaOXA-23, ISAba1)	pIC12-1f	8251	A segment of 1288 bp was missing	–	pIC12-2d	77591	Missing ISAba1, missing Tn2008	MITEAb-IC12 (MITE, ΔintI1, blaGES-11, aacA4, dfrA7, ΔqacE1, sul1, orf5, orf6, MITE)	–	TnaphA6 (ISAba125, aphA6a, ISAba125)	–	–	–	–	–	–	14584	msr(E), mph(E)	–	–	–	–	–	–	–	–	–	–	–	–	–	–	–	–	–	–
Ab-IC12-Jordan-2	Yes	blaOXA-65 (100%)	ampC-43 = blaADC-117 (100%)	Interrupted, AbaR4, Tn2006 (ISAba1, orf, orf, orf, blaOXA-23, ISAba1)	pIC12-1f	8251	A segment of 1288 bp was missing	–	pIC12-2d	77591	Missing ISAba1, missing Tn2008	MITEAb-IC12 (MITE, ΔintI1, blaGES-11, aacA4, dfrA7, ΔqacE1, sul1, orf5, orf6, MITE)	–	TnaphA6 (ISAba125, aphA6a, ISAba125)	–	–	–	–	–	–	14584	msr(E), mph(E)	–	–	–	–	–	–	–	–	–	–	–	–	–	–	–	–	–	–
Ab-IC12-Jordan-3	Yes	blaOXA-65 (100%)	ampC-43 = blaADC-117 (100%)	Interrupted, AbaR4, Tn2006 (ISAba1, orf, orf, orf, blaOXA-23, ISAba1)	pIC12-1f	8251	A segment of 1288 bp was missing	–	pIC12-2d	77591	Missing ISAba1, missing Tn2008	MITEAb-IC12 (MITE, ΔintI1, blaGES-11, aacA4, dfrA7, ΔqacE1, sul1, orf5, orf6, MITE)	–	TnaphA6 (ISAba125, aphA6a, ISAba125)	–	–	–	–	–	–	14584	msr(E), mph(E)	–	–	–	–	–	–	–	–	–	–	–	–	–	–	–	–	–	–
Ab-IC12-Peru-1	Yes	blaOXA-65 (100%)	ampC-43 = blaADC-117 (100%)	Not interrupted	–	–	–	–	–	–	–	–	–	–	–	–	–	–	–	–	–	–	105850	Had a deletion of 8024 bp compared to ZW85p2 (113866 bp, CP006769.1)	IS1008 (649/649), IS1006 (170/170), ΔISCR2, tetR(B), tetA(B), ΔISCR2, ΔglmM, sul2, ISAba1 (1174/1180)	10255	–	–	–	–	–	–	–	–	–	–	–	–	–	–
Ab-IC12-Peru-2	No	blaOXA-65-related (99.9%) (1 amino acid difference)	ampC-43 = blaADC-117 (100%)	Not interrupted	–	–	–	–	–	–	–	–	–	–	–	–	–	–	–	–	–	–	112011	–	–	16605	–	8909	msr(E), mph(E)	2585	–	around 190000	Tn6172 (TniCb, tniAb, ΔtniBb, ISAba1, sul2, ΔglmM, ISCR2, strB, strA, orf4b)	–	–	IS1006, ΔISCR2, ΔintI, TnNew (tnsA, tnsB, tnsC, ΔtnsD, ISAba1, ΔtnsD, tnsE, Isnew, orf (DUF5706), acyC, orf), ΔintI, tet(X3), estX	floR	blaTEM-1B, aacC3	tetA(B)	aphA1
Ab-IC12-Peru-3	Yes	blaOXA-65 (100%)	ampC-43 = blaADC-117 (100%)	Not interrupted	–	–	–	–	–	–	–	–	–	–	–	–	–	–	–	–	–	–	113249	–	–	–	–	–	–	–	–	–	–	79396	ISAba34 (25/25), ISOur1 (154/162), IS17 (832/865), ISAba8 (1542/1584), relE, relB, cspC (cold chock), orf, relE, yiaG, IS1007 (810/819), ΔISCR2, tnpA, IS50R, aphA2, orf (bleomycin binding protein BLMT), orf (APH(6)-Ic), orf, IS50R, tnpA, rec, strA, strB, ΔISCR2, intI, tet(X3), estX, ISCR2, floR, ISCR2, ∆glmM, sul2, ∆ISAba1 (146/149), orf (DUF1819), intI2, dfrA1, sat2, aadA1, orf, orf, orf, ∆ISAlw…	–	–	–	–	–
Ab-IC12-Peru-4	Yes	blaOXA-65 (100%)	ampC-43 = blaADC-117 (100%)	Not interrupted	–	–	–	–	–	–	–	–	–	–	–	–	–	–	–	–	–	–	113249	–	–	–	–	–	–	–	–	–	–	79396	ISAba34 (25/25), ISOur1 (154/162), IS17 (832/865), ISAba8 (1542/1584), relE, relB, cspC (cold chock), orf, relE, yiaG, IS1007 (810/819), ΔISCR2, tnpA, IS50R, aphA2, orf (bleomycin binding protein BLMT), orf (APH(6)-Ic), orf, IS50R, tnpA, rec, strA, strB, ΔISCR2, intI, tet(X3), estX, ISCR2, floR, ISCR2, ∆glmM, sul2, ∆ISAba1 (146/149), orf (DUF1819), intI2, dfrA1, sat2, aadA1, orf, orf, orf, ∆ISAlw…	–	–	–	–	–
Ab-IC12-Denmark-2 (Turkey)	No	blaOXA-65 (100%)	ampC-43 = blaADC-117 (100%)	Interrupted, AbaR4, Tn2006 (ISAba1, orf, orf, orf, blaOXA-23, ISAba1)	pIC12-1g	13540	A segment of 5289 bp was inserted into pIC12-1f	msr(E), mph(E)	pIC12-2d	77591	Missing ISAba1, missing Tn2008	MITEAb-IC12 (MITE, ΔintI1, blaGES-11, aacA4, dfrA7, ΔqacE1, sul1, orf5, orf6, MITE)	–	TnaphA6 (ISAba125, aphA6a, ISAba125)	–	–	–	–	–	–	–	–	–	–	–	–	–	–	–	–	–	–	–	–	–	–	–	–	–	–
Ab-IC12-Denmark-3 (Egypt)	No	blaOXA-65 (100%)	ampC-43 = blaADC-117 (100%)	Not interrupted	pIC12-1f	8251	A segment of 1288 bp was missing	–	pIC12-2g	80394	Missing ISAba1, Tn2008 (reveresed) inserted in different site	MITEAb-IC12 (MITE, ΔintI1, blaGES-35, aacA4, dfrA7, ΔqacE1, sul1, orf5, orf6, MITE)	Tn2008 (ISAba1, blaOXA-23)	TnaphA6 (ISAba125, aphA6a, ISAba125)	–	–	–	–	–	–	–	–	–	–	–	–	–	–	–	–	–	–	–	–	–	msr(E), mph(E)	–	–	–	aphA1
* The blaOXA-65 gene differed from the original sequence (GenBank accession no. AY750908) by 3 silent mutations (T90→C, C636→T and A663→G)
